# Supplementary material for: ICOS is upregulated on T cells following radiation and agonism combined with radiation results in enhanced tumor control
Source: Sci Rep. 2022 Sep 2;12:14954. doi: 10.1038/s41598-022-19256-8 (PMC9440216; doi:10.1038/s41598-022-19256-8)
Supplement: Supplementary file 1 — Supplementary Information 1. [file 41598_2022_19256_MOESM1_ESM.csv]

	Log2 fold change	std error (log2)	Lower confidence limit (log2)	Upper confidence limit (log2)	Linear fold change	Lower confidence limit (linear)	Upper confidence limit (linear)	P-value	BY.p.value	method	Gene.sets	probe.ID
Gbp3-mRNA	0.519	0.0896	0.344	0.695	1.43	1.27	1.62	8.56E-05	0.149	loglinear	Interferon Signaling	NM_018734.3:1894
Entpd1-mRNA	0.368	0.0642	0.242	0.494	1.29	1.18	1.41	9.49E-05	0.149	loglinear		NM_009848.3:2062
Fcgr1-mRNA	1.33	0.248	0.847	1.82	2.52	1.8	3.53	0.000166	0.149	lm.nb	Antigen Presentation, Interferon Signaling, Myeloid Compartment	NM_010186.5:185
Tigit-mRNA	-0.69	0.129	-0.944	-0.436	0.62	0.52	0.739	0.00018	0.149	loglinear	Costimulatory Signaling, Immune Cell Adhesion and Migration, Lymphoid Compartment	NM_001146325.1:730
Ifih1-mRNA	0.688	0.13	0.432	0.943	1.61	1.35	1.92	0.000196	0.149	lm.nb	Cytotoxicity, Interferon Signaling	NM_027835.3:2160
Eif2ak2-mRNA	0.674	0.134	0.411	0.938	1.6	1.33	1.92	3.00E-04	0.164	lm.nb	Interferon Signaling	NM_011163.4:2445
Cdkn1a-mRNA	1.23	0.245	0.749	1.71	2.34	1.68	3.27	0.000301	0.164	lm.nb	Cell Proliferation, Hypoxia, JAK-STAT Signaling, Metabolic Stress, Myeloid Compartment, PI3K-Akt	NM_007669.4:1670
Irf9-mRNA	0.403	0.0866	0.233	0.572	1.32	1.18	1.49	0.00056	0.235	loglinear	Cytotoxicity, Interferon Signaling, JAK-STAT Signaling, Lymphoid Compartment	NM_008394.2:1405
Cd86-mRNA	0.364	0.0815	0.205	0.524	1.29	1.15	1.44	0.000764	0.235	loglinear	Costimulatory Signaling, Immune Cell Adhesion and Migration, Lymphoid Compartment	NM_019388.3:708
Dll1-mRNA	0.537	0.122	0.299	0.776	1.45	1.23	1.71	0.000841	0.235	loglinear	Notch Signaling	NM_007865.3:1085
Siglec1-mRNA	0.722	0.164	0.399	1.04	1.65	1.32	2.06	0.000884	0.235	lm.nb	Immune Cell Adhesion and Migration	NM_011426.3:4550
Ccl7-mRNA	1.06	0.244	0.586	1.54	2.09	1.5	2.91	0.000931	0.235	lm.nb	Cytokine and Chemokine Signaling	NM_013654.3:141
Nectin2-mRNA	0.616	0.142	0.338	0.893	1.53	1.26	1.86	0.000952	0.235	lm.nb	Costimulatory Signaling, Immune Cell Adhesion and Migration	NM_008990.3:907
Parp12-mRNA	0.581	0.135	0.318	0.845	1.5	1.25	1.8	0.000996	0.235	lm.nb		NM_172893.3:2282
Tmem173-mRNA	0.272	0.0631	0.148	0.396	1.21	1.11	1.32	0.00101	0.235	loglinear		NM_028261.1:1792
Ms4a4a-mRNA	0.782	0.182	0.425	1.14	1.72	1.34	2.2	0.00104	0.235	lm.nb		XM_003086124.1:252
Ripk3-mRNA	0.196	0.0456	0.106	0.285	1.15	1.08	1.22	0.00105	0.235	loglinear	Apoptosis	NM_019955.1:270
TBK-mRNA	0.265	0.0629	0.141	0.388	1.2	1.1	1.31	0.00121	0.257	loglinear		NM_019786.4:440
Reln-mRNA	-0.784	0.191	-1.16	-0.41	0.581	0.448	0.752	0.00144	0.289	lm.nb	Matrix Remodeling and Metastasis, NF-kappaB Signaling, PI3K-Akt	NM_011261.2:10769
Il33-mRNA	0.619	0.153	0.319	0.919	1.54	1.25	1.89	0.00162	0.309	lm.nb	Cytokine and Chemokine Signaling	NM_133775.1:1011
Fcgr3-mRNA	0.983	0.246	0.501	1.46	1.98	1.41	2.76	0.00177	0.321	lm.nb		NM_010188.5:1175
Cmtm6-mRNA	0.283	0.0714	0.143	0.423	1.22	1.1	1.34	0.00188	0.325	loglinear	Costimulatory Signaling	NM_026036.3:1075
Rsad2-mRNA	1.72	0.435	0.862	2.57	3.28	1.82	5.93	0.00196	0.325	lm.nb	Interferon Signaling	NM_021384.2:3185
Ccl12-mRNA	0.942	0.242	0.469	1.42	1.92	1.38	2.67	0.00211	0.328	lm.nb	Cytokine and Chemokine Signaling, Myeloid Compartment	NM_011331.2:173
Tlr7-mRNA	0.661	0.17	0.328	0.994	1.58	1.26	1.99	0.00215	0.328	lm.nb		NM_133211.4:515
Herc6-mRNA	0.51	0.134	0.247	0.774	1.42	1.19	1.71	0.00255	0.332	lm.nb		NM_025992.2:1230
Cd48-mRNA	0.223	0.0587	0.108	0.338	1.17	1.08	1.26	0.00256	0.332	loglinear	Costimulatory Signaling, Lymphoid Compartment	NM_007649.4:370
Chd9-mRNA	0.226	0.06	0.109	0.344	1.17	1.08	1.27	0.00266	0.332	loglinear	Matrix Remodeling and Metastasis, TGF-beta Signaling	NM_177224.2:5425
Bmp2-mRNA	0.549	0.146	0.264	0.834	1.46	1.2	1.78	0.00267	0.332	lm.nb	Hedgehog Signaling, Matrix Remodeling and Metastasis, TGF-beta Signaling	NM_007553.2:2097
Oas2-mRNA	1.12	0.299	0.537	1.71	2.18	1.45	3.27	0.00274	0.332	lm.nb	Cytotoxicity, Interferon Signaling	NM_145227.3:1148
Kdr-mRNA	0.65	0.173	0.31	0.99	1.57	1.24	1.99	0.00277	0.332	lm.nb	MAPK, Matrix Remodeling and Metastasis, PI3K-Akt	NM_010612.2:995
Ifi203-mRNA	0.431	0.115	0.206	0.657	1.35	1.15	1.58	0.00279	0.332	loglinear	Cytotoxicity, Interferon Signaling	NM_001045481.1:2716
Thbs1-mRNA	0.776	0.209	0.367	1.19	1.71	1.29	2.27	0.00296	0.336	lm.nb	Angiogenesis, Matrix Remodeling and Metastasis, PI3K-Akt, TGF-beta Signaling	NM_011580.4:20
Angptl4-mRNA	1.02	0.275	0.477	1.56	2.02	1.39	2.94	0.00306	0.336	lm.nb	Angiogenesis	NM_020581.2:1248
Prdm1-mRNA	-0.566	0.154	-0.867	-0.264	0.676	0.548	0.833	0.00315	0.336	lm.nb	Epigenetic Regulation, Lymphoid Compartment	NM_007548.3:1440
Isg15-mRNA	1.03	0.28	0.48	1.58	2.04	1.39	2.98	0.00317	0.336	lm.nb	Cytotoxicity, DNA Damage Repair, Interferon Signaling, Lymphoid Compartment	NM_015783.3:389
Il2rg-mRNA	0.18	0.0493	0.0832	0.276	1.13	1.06	1.21	0.00334	0.336	loglinear	Costimulatory Signaling, Cytokine and Chemokine Signaling, JAK-STAT Signaling, Lymphoid Compartment, PI3K-Akt	NM_013563.3:566
Irf7-mRNA	1.01	0.277	0.462	1.55	2.01	1.38	2.93	0.00347	0.336	lm.nb	Interferon Signaling	NM_016850.2:705
Ifit3-mRNA	1.61	0.444	0.737	2.48	3.05	1.67	5.57	0.00352	0.336	lm.nb	Cytotoxicity, Interferon Signaling	NM_010501.1:1290
Col4a5-mRNA	0.721	0.199	0.331	1.11	1.65	1.26	2.16	0.00353	0.336	lm.nb	Matrix Remodeling and Metastasis, PI3K-Akt	NM_001163155.1:1640
Oas1a-mRNA	0.844	0.235	0.382	1.3	1.79	1.3	2.47	0.00375	0.349	lm.nb	Cytotoxicity, Interferon Signaling	NM_145211.2:471
Jak2-mRNA	0.169	0.0477	0.0756	0.263	1.12	1.05	1.2	0.00403	0.349	loglinear	Cytokine and Chemokine Signaling, Cytotoxicity, Epigenetic Regulation, Interferon Signaling, JAK-STAT Signaling, Lymphoid Compartment, PI3K-Akt	NM_008413.3:3735
Ccl2-mRNA	0.627	0.177	0.28	0.975	1.54	1.21	1.96	0.00405	0.349	lm.nb	Cytokine and Chemokine Signaling	NM_011333.3:415
Cdh11-mRNA	0.561	0.16	0.247	0.875	1.48	1.19	1.83	0.00434	0.349	lm.nb		NM_009866.5:4075
Ccl8-mRNA	0.968	0.277	0.426	1.51	1.96	1.34	2.85	0.00439	0.349	lm.nb	Cytokine and Chemokine Signaling, Myeloid Compartment	NM_021443.2:150
Pik3r1-mRNA	0.233	0.067	0.102	0.364	1.18	1.07	1.29	0.00454	0.349	loglinear	Autophagy, Costimulatory Signaling, Cytokine and Chemokine Signaling, Hypoxia, Immune Cell Adhesion and Migration, JAK-STAT Signaling, MAPK, Metabolic Stress, PI3K-Akt	NM_001077495.1:5725
Dab2-mRNA	0.61	0.176	0.266	0.954	1.53	1.2	1.94	0.0046	0.349	lm.nb	Myeloid Compartment	NM_023118.5:335
Nfam1-mRNA	0.438	0.127	0.19	0.686	1.35	1.14	1.61	0.00473	0.349	lm.nb	Myeloid Compartment	NM_028728.2:390
Nfkbia-mRNA	0.229	0.0662	0.0989	0.358	1.17	1.07	1.28	0.00477	0.349	loglinear	Costimulatory Signaling, Cytokine and Chemokine Signaling, NF-kappaB Signaling	NM_010907.2:1366
Cd84-mRNA	0.314	0.0909	0.136	0.492	1.24	1.1	1.41	0.00478	0.349	loglinear		NM_013489.2:915
Zeb2-mRNA	0.417	0.121	0.179	0.655	1.34	1.13	1.57	0.00495	0.349	lm.nb		NM_015753.4:8125
Axl-mRNA	0.369	0.108	0.158	0.58	1.29	1.12	1.49	0.00497	0.349	lm.nb		NM_009465.3:3820
Map3k8-mRNA	0.325	0.095	0.139	0.511	1.25	1.1	1.43	0.00509	0.349	loglinear	Costimulatory Signaling, MAPK	NM_007746.2:1710
Cybb-mRNA	0.389	0.114	0.166	0.612	1.31	1.12	1.53	0.00513	0.349	lm.nb	Antigen Presentation, Hypoxia, Immune Cell Adhesion and Migration, Myeloid Compartment	NM_007807.5:2036
Cxcl13-mRNA	0.702	0.206	0.299	1.11	1.63	1.23	2.15	0.00515	0.349	lm.nb	Cytokine and Chemokine Signaling, Lymphoid Compartment	NM_018866.2:551
Fcgr4-mRNA	0.779	0.228	0.331	1.23	1.72	1.26	2.34	0.00516	0.349	lm.nb		NM_144559.1:608
Dll4-mRNA	0.452	0.133	0.192	0.713	1.37	1.14	1.64	0.00522	0.349	loglinear	Angiogenesis, Myeloid Compartment, Notch Signaling	NM_019454.3:2640
Map3k5-mRNA	0.222	0.0659	0.0927	0.351	1.17	1.07	1.28	0.0056	0.364	loglinear	MAPK, Metabolic Stress	NM_008580.4:4565
Dsc3-mRNA	0.386	0.115	0.161	0.61	1.31	1.12	1.53	0.00564	0.364	lm.nb	Matrix Remodeling and Metastasis	NM_007882.3:1935
Tpm1-mRNA	0.368	0.11	0.152	0.584	1.29	1.11	1.5	0.00583	0.371	lm.nb	Angiogenesis	NM_024427.4:1163
Atm-mRNA	0.197	0.0595	0.0807	0.314	1.15	1.06	1.24	0.00613	0.374	loglinear	Cell Proliferation, DNA Damage Repair, Metabolic Stress	NM_007499.1:7840
Marco-mRNA	0.964	0.291	0.393	1.54	1.95	1.31	2.9	0.00623	0.374	lm.nb	Myeloid Compartment	NM_010766.2:350
Lag3-mRNA	-0.454	0.137	-0.723	-0.185	0.73	0.606	0.88	0.00624	0.374	loglinear	Costimulatory Signaling, Lymphoid Compartment	NM_008479.2:1680
Ifitm2-mRNA	0.4	0.121	0.163	0.638	1.32	1.12	1.56	0.00627	0.374	lm.nb	Cytotoxicity, Interferon Signaling	NM_030694.1:87
Itgax-mRNA	-0.527	0.16	-0.84	-0.213	0.694	0.559	0.862	0.00639	0.375	lm.nb	Immune Cell Adhesion and Migration, Matrix Remodeling and Metastasis, Myeloid Compartment	NM_021334.2:327
Pik3r5-mRNA	-0.247	0.0753	-0.394	-0.0991	0.843	0.761	0.934	0.00663	0.381	loglinear	Cytokine and Chemokine Signaling, Hypoxia, Immune Cell Adhesion and Migration, JAK-STAT Signaling, MAPK, Metabolic Stress, PI3K-Akt	NM_177320.2:3342
Cdc25c-mRNA	-0.687	0.21	-1.1	-0.275	0.621	0.467	0.827	0.00676	0.381	lm.nb	Cell Proliferation	NM_009860.2:42
Ifit1-mRNA	1.36	0.416	0.542	2.17	2.56	1.46	4.51	0.00679	0.381	lm.nb	Cytotoxicity, Interferon Signaling, Lymphoid Compartment	NM_008331.2:890
Rbl2-mRNA	0.172	0.0537	0.0664	0.277	1.13	1.05	1.21	0.00767	0.415	loglinear	Cell Proliferation, PI3K-Akt, TGF-beta Signaling	NM_011250.4:1054
Map3k7-mRNA	0.157	0.0492	0.0608	0.253	1.12	1.04	1.19	0.00768	0.415	loglinear	Autophagy, Costimulatory Signaling, MAPK, Wnt Signaling	NM_172688.2:2405
Tlr1-mRNA	0.304	0.0954	0.117	0.491	1.23	1.08	1.41	0.00781	0.415	loglinear	Myeloid Compartment	NM_030682.1:805
Ifit2-mRNA	0.791	0.248	0.304	1.28	1.73	1.23	2.43	0.00783	0.415	lm.nb	Cytotoxicity, Interferon Signaling	NM_008332.2:230
P2ry13-mRNA	0.439	0.138	0.168	0.709	1.36	1.12	1.64	0.00803	0.416	loglinear	Myeloid Compartment	NM_028808.3:475
Sgk1-mRNA	0.339	0.107	0.13	0.549	1.27	1.09	1.46	0.00807	0.416	lm.nb	Metabolic Stress, PI3K-Akt	NM_001161849.2:1864
Lilrb4a-mRNA	0.454	0.144	0.172	0.735	1.37	1.13	1.66	0.00822	0.418	lm.nb		NM_013532.3:348
Oasl1-mRNA	0.81	0.257	0.305	1.31	1.75	1.24	2.49	0.00844	0.418	lm.nb	Interferon Signaling	NM_145209.3:342
Smad5-mRNA	0.223	0.0708	0.084	0.362	1.17	1.06	1.28	0.00845	0.418	loglinear	TGF-beta Signaling	NM_008541.2:2630
Hmga1-mRNA	-0.463	0.148	-0.752	-0.173	0.726	0.594	0.887	0.00873	0.419	lm.nb	Epigenetic Regulation, Metabolic Stress	NM_001166545.1:707
Csf1-mRNA	0.443	0.142	0.166	0.721	1.36	1.12	1.65	0.00873	0.419	lm.nb	Cytokine and Chemokine Signaling, MAPK, Myeloid Compartment, PI3K-Akt	NM_001113529.1:1027
C2-mRNA	0.506	0.162	0.188	0.824	1.42	1.14	1.77	0.00887	0.419	lm.nb		NM_013484.2:2359
Kat2b-mRNA	0.256	0.0822	0.0952	0.418	1.19	1.07	1.34	0.0089	0.419	loglinear	Epigenetic Regulation, Notch Signaling	NM_020005.3:3030
Cxcr4-mRNA	0.461	0.149	0.169	0.753	1.38	1.12	1.69	0.0093	0.432	lm.nb	Cytokine and Chemokine Signaling, Immune Cell Adhesion and Migration	NM_009911.3:665
Cd38-mRNA	0.342	0.112	0.122	0.561	1.27	1.09	1.48	0.01	0.461	loglinear	Lymphoid Compartment	NM_007646.4:1490
Klrk1-mRNA	0.374	0.123	0.133	0.614	1.3	1.1	1.53	0.0102	0.461	lm.nb	Cytotoxicity, Lymphoid Compartment	NM_001083322.1:144
Mmrn2-mRNA	0.728	0.24	0.257	1.2	1.66	1.19	2.3	0.0105	0.471	lm.nb	Angiogenesis	NM_153127.3:600
Dpp4-mRNA	0.247	0.0822	0.0858	0.408	1.19	1.06	1.33	0.011	0.483	loglinear	Costimulatory Signaling, Lymphoid Compartment	NM_001159543.1:445
Parp9-mRNA	0.347	0.116	0.12	0.573	1.27	1.09	1.49	0.011	0.483	lm.nb		NM_030253.2:2725
Uba7-mRNA	0.179	0.06	0.0614	0.296	1.13	1.04	1.23	0.0114	0.493	loglinear	Antigen Presentation, DNA Damage Repair, Interferon Signaling	NM_023738.4:751
Tgfbr1-mRNA	0.183	0.0618	0.0622	0.305	1.14	1.04	1.24	0.0118	0.497	loglinear	MAPK, TGF-beta Signaling	NM_009370.2:4425
Bax-mRNA	0.342	0.115	0.116	0.569	1.27	1.08	1.48	0.0118	0.497	loglinear	Apoptosis	NM_007527.3:735
Met-mRNA	0.445	0.15	0.15	0.739	1.36	1.11	1.67	0.012	0.497	loglinear	MAPK, Metabolic Stress, PI3K-Akt	NM_008591.2:1280
Tlr4-mRNA	0.355	0.12	0.119	0.59	1.28	1.09	1.51	0.0121	0.497	loglinear	Apoptosis, Hypoxia, Myeloid Compartment, PI3K-Akt	NM_021297.2:2510
F2rl1-mRNA	-0.357	0.121	-0.594	-0.12	0.781	0.663	0.92	0.0121	0.497	loglinear	Lymphoid Compartment	NM_007974.4:205
Clec5a-mRNA	0.432	0.147	0.143	0.721	1.35	1.1	1.65	0.0126	0.509	loglinear	Immune Cell Adhesion and Migration, Myeloid Compartment	NM_001038604.1:435
Il10ra-mRNA	0.239	0.0826	0.0766	0.4	1.18	1.05	1.32	0.0136	0.542	loglinear	Cytokine and Chemokine Signaling, JAK-STAT Signaling	NM_008348.2:2522
Lyz1-mRNA	0.422	0.146	0.135	0.708	1.34	1.1	1.63	0.0137	0.542	lm.nb	Myeloid Compartment	NM_013590.3:1060
Il18-mRNA	0.445	0.155	0.141	0.748	1.36	1.1	1.68	0.014	0.547	lm.nb	Costimulatory Signaling, Cytokine and Chemokine Signaling	NM_008360.1:270
Nras-mRNA	0.185	0.0643	0.0586	0.311	1.14	1.04	1.24	0.0141	0.547	loglinear	Autophagy, Cytokine and Chemokine Signaling, MAPK, Metabolic Stress, PI3K-Akt	NM_010937.2:3665
Pik3ca-mRNA	0.154	0.0541	0.048	0.26	1.11	1.03	1.2	0.0147	0.565	loglinear	Autophagy, Costimulatory Signaling, Cytokine and Chemokine Signaling, Hypoxia, Immune Cell Adhesion and Migration, JAK-STAT Signaling, MAPK, Metabolic Stress, PI3K-Akt	NM_008839.2:3810
Tnks-mRNA	0.218	0.077	0.0674	0.369	1.16	1.05	1.29	0.015	0.572	loglinear	DNA Damage Repair	NM_175091.3:6175
Ly96-mRNA	0.29	0.105	0.0838	0.496	1.22	1.06	1.41	0.0174	0.652	loglinear	Apoptosis, Myeloid Compartment	NM_016923.2:276
Casp1-mRNA	0.235	0.0854	0.0679	0.402	1.18	1.05	1.32	0.0174	0.652	loglinear	Apoptosis	NM_009807.2:259
Stat2-mRNA	0.338	0.124	0.0942	0.581	1.26	1.07	1.5	0.0187	0.685	lm.nb	Cytokine and Chemokine Signaling, Cytotoxicity, Interferon Signaling, JAK-STAT Signaling, Lymphoid Compartment	NM_019963.1:362
Cd2-mRNA	0.264	0.097	0.0735	0.454	1.2	1.05	1.37	0.0187	0.685	loglinear	Costimulatory Signaling, Immune Cell Adhesion and Migration, Lymphoid Compartment	NM_013486.2:278
Mb21d1-mRNA	0.494	0.183	0.135	0.852	1.41	1.1	1.81	0.0193	0.701	lm.nb		NM_173386.4:1068
Fap-mRNA	0.512	0.19	0.14	0.884	1.43	1.1	1.85	0.0195	0.701	lm.nb		NM_007986.2:2452
Itgav-mRNA	0.225	0.0838	0.0603	0.389	1.17	1.04	1.31	0.02	0.708	loglinear	Angiogenesis, Antigen Presentation, Immune Cell Adhesion and Migration, Matrix Remodeling and Metastasis, PI3K-Akt	NM_008402.3:2835
Slc11a1-mRNA	0.421	0.157	0.113	0.728	1.34	1.08	1.66	0.02	0.708	lm.nb	Myeloid Compartment	NM_013612.2:1995
Icam2-mRNA	0.216	0.0814	0.0561	0.375	1.16	1.04	1.3	0.0212	0.742	loglinear	Immune Cell Adhesion and Migration, Matrix Remodeling and Metastasis	NM_010494.1:375
Stc1-mRNA	0.675	0.256	0.174	1.18	1.6	1.13	2.26	0.0216	0.747	lm.nb	Angiogenesis	NM_009285.3:2085
Gpc4-mRNA	0.43	0.163	0.11	0.751	1.35	1.08	1.68	0.0218	0.747	lm.nb	Wnt Signaling	NM_008150.2:1676
H2-Ob-mRNA	0.285	0.109	0.0717	0.499	1.22	1.05	1.41	0.0224	0.764	lm.nb	Antigen Presentation, Immune Cell Adhesion and Migration, Lymphoid Compartment	NM_010389.3:1205
Hells-mRNA	-0.345	0.132	-0.603	-0.0861	0.787	0.658	0.942	0.0227	0.765	lm.nb	Epigenetic Regulation	NM_008234.3:974
Pck2-mRNA	0.214	0.0824	0.0526	0.376	1.16	1.04	1.3	0.0233	0.78	loglinear	Metabolic Stress, PI3K-Akt	NM_028994.2:2210
Prkx-mRNA	0.156	0.06	0.0379	0.273	1.11	1.03	1.21	0.0236	0.782	loglinear	Hedgehog Signaling	NM_016979.1:665
Pirb-mRNA	0.275	0.107	0.0654	0.485	1.21	1.05	1.4	0.0245	0.804	loglinear	Costimulatory Signaling, Myeloid Compartment	NM_011095.2:2040
Pik3cg-mRNA	0.274	0.108	0.0623	0.486	1.21	1.04	1.4	0.0261	0.846	loglinear	Cytokine and Chemokine Signaling, Hypoxia, Immune Cell Adhesion and Migration, JAK-STAT Signaling, MAPK, Metabolic Stress, PI3K-Akt	NM_001146200.1:3414
Mfge8-mRNA	0.171	0.0676	0.0389	0.304	1.13	1.03	1.23	0.0262	0.846	loglinear		NM_008594.2:1360
Lair1-mRNA	0.332	0.132	0.0743	0.591	1.26	1.05	1.51	0.0267	0.852	lm.nb		NM_001113474.1:1865
Cdc20-mRNA	-0.409	0.162	-0.727	-0.0911	0.753	0.604	0.939	0.0268	0.852	lm.nb	Antigen Presentation, Cell Proliferation	NM_023223.2:185
H2afx-mRNA	-0.277	0.111	-0.494	-0.0599	0.825	0.71	0.959	0.0279	0.875	lm.nb	Cell Proliferation, DNA Damage Repair, Epigenetic Regulation, Metabolic Stress	NM_010436.2:980
Wnt11-mRNA	0.366	0.147	0.0784	0.653	1.29	1.06	1.57	0.0282	0.875	loglinear	Hedgehog Signaling, Wnt Signaling	NM_001285792.1:1782
Itgam-mRNA	0.485	0.195	0.103	0.867	1.4	1.07	1.82	0.0284	0.875	lm.nb	Immune Cell Adhesion and Migration, Matrix Remodeling and Metastasis, Myeloid Compartment	NM_001082960.1:3025
Apoe-mRNA	0.359	0.144	0.0764	0.642	1.28	1.05	1.56	0.0285	0.875	lm.nb		NM_001305844.1:100
Il2ra-mRNA	0.293	0.118	0.0613	0.525	1.23	1.04	1.44	0.0291	0.882	lm.nb	Costimulatory Signaling, Cytokine and Chemokine Signaling, JAK-STAT Signaling, PI3K-Akt	NM_008367.2:325
Exo1-mRNA	-0.399	0.161	-0.714	-0.0832	0.759	0.609	0.944	0.0291	0.882	lm.nb	Cell Proliferation, DNA Damage Repair	NM_012012.4:2214
Cmklr1-mRNA	0.359	0.147	0.0718	0.646	1.28	1.05	1.57	0.0306	0.918	lm.nb		NM_008153.3:438
Cd14-mRNA	0.43	0.177	0.0835	0.777	1.35	1.06	1.71	0.0316	0.942	lm.nb	Apoptosis, MAPK, Myeloid Compartment	NM_009841.3:235
Serpinh1-mRNA	0.413	0.171	0.0784	0.748	1.33	1.06	1.68	0.0324	0.949	lm.nb	Angiogenesis, Matrix Remodeling and Metastasis	NM_009825.2:1845
Cd40lg-mRNA	-0.294	0.122	-0.533	-0.0558	0.815	0.691	0.962	0.0324	0.949	lm.nb	Costimulatory Signaling, Immune Cell Adhesion and Migration, Lymphoid Compartment, NF-kappaB Signaling	NM_011616.2:600
P4ha2-mRNA	0.444	0.184	0.0837	0.805	1.36	1.06	1.75	0.0326	0.949	lm.nb		NM_001136076.2:75
Ctss-mRNA	0.252	0.105	0.0463	0.457	1.19	1.03	1.37	0.0334	0.964	lm.nb	Antigen Presentation, Matrix Remodeling and Metastasis	NM_021281.3:1044
Slamf7-mRNA	-0.253	0.105	-0.459	-0.0461	0.839	0.727	0.969	0.0337	0.964	loglinear	Lymphoid Compartment	NM_144539.5:750
PPM1A-mRNA	0.181	0.0757	0.0328	0.33	1.13	1.02	1.26	0.034	0.964	loglinear		NM_008910.3:1569
Il1rn-mRNA	0.484	0.203	0.0867	0.881	1.4	1.06	1.84	0.0342	0.964	lm.nb	Cytokine and Chemokine Signaling, Myeloid Compartment	NM_001039701.3:1220
Fcgr2b-mRNA	0.317	0.133	0.0565	0.577	1.25	1.04	1.49	0.0344	0.964	lm.nb		NM_001077189.1:1225
Pecam1-mRNA	0.265	0.112	0.0457	0.484	1.2	1.03	1.4	0.0355	0.985	loglinear	Immune Cell Adhesion and Migration, Matrix Remodeling and Metastasis	NM_008816.2:1100
H2-DMb1-mRNA	0.295	0.125	0.0506	0.539	1.23	1.04	1.45	0.0357	0.985	lm.nb	Antigen Presentation, Immune Cell Adhesion and Migration	NM_010387.2:1089
Trim21-mRNA	0.189	0.0804	0.0313	0.346	1.14	1.02	1.27	0.0367	1	loglinear	Antigen Presentation, Interferon Signaling	NM_001082552.1:112
Mx1-mRNA	0.353	0.15	0.0585	0.647	1.28	1.04	1.57	0.0368	1	lm.nb	Cytotoxicity, Interferon Signaling, Lymphoid Compartment	NM_010846.1:2485
Igf2r-mRNA	0.18	0.077	0.0289	0.331	1.13	1.02	1.26	0.0377	1	loglinear	Cytotoxicity, Interferon Signaling, Lymphoid Compartment	NM_010515.2:2980
Tnfrsf11a-mRNA	0.258	0.111	0.0409	0.476	1.2	1.03	1.39	0.0381	1	loglinear	NF-kappaB Signaling	NM_009399.3:705
Parp4-mRNA	0.182	0.0784	0.0286	0.336	1.13	1.02	1.26	0.0384	1	loglinear	DNA Damage Repair	NM_001145978.2:1348
Cd1d1-mRNA	0.199	0.0856	0.0311	0.366	1.15	1.02	1.29	0.0385	1	loglinear	Antigen Presentation, Lymphoid Compartment	NM_007639.3:1340
Cxcl10-mRNA	0.585	0.253	0.0883	1.08	1.5	1.06	2.12	0.0396	1	lm.nb	Cytokine and Chemokine Signaling, Lymphoid Compartment	NM_021274.1:115
Ly6c1-mRNA	0.273	0.118	0.041	0.504	1.21	1.03	1.42	0.0397	1	lm.nb	Myeloid Compartment	NM_010741.3:51
Itga4-mRNA	0.203	0.0884	0.0294	0.376	1.15	1.02	1.3	0.0407	1	loglinear	Immune Cell Adhesion and Migration, Matrix Remodeling and Metastasis, PI3K-Akt	NM_010576.3:6600
Bcl2-mRNA	0.316	0.138	0.0451	0.587	1.24	1.03	1.5	0.0412	1	lm.nb	Apoptosis, Autophagy, Hypoxia, JAK-STAT Signaling, PI3K-Akt	NM_009741.3:314
Ube2c-mRNA	-0.244	0.107	-0.454	-0.0344	0.844	0.73	0.976	0.0416	1	lm.nb	Antigen Presentation, Cell Proliferation, Metabolic Stress	NM_026785.2:529
Cep55-mRNA	-0.385	0.169	-0.716	-0.0542	0.766	0.609	0.963	0.0416	1	lm.nb	Cell Proliferation	NM_028760.1:1870
Ifi35-mRNA	0.296	0.13	0.0411	0.55	1.23	1.03	1.46	0.0419	1	lm.nb	Cytotoxicity, Interferon Signaling	NM_027320.4:820
Mgmt-mRNA	0.627	0.276	0.0862	1.17	1.54	1.06	2.25	0.0423	1	lm.nb	DNA Damage Repair	NM_008598.2:320
Rb1-mRNA	0.18	0.0804	0.0228	0.338	1.13	1.02	1.26	0.0445	1	loglinear	Cell Proliferation, Metabolic Stress	NM_009029.2:2958
Oas3-mRNA	1.02	0.459	0.124	1.92	2.03	1.09	3.79	0.0456	1	lm.nb	Cytotoxicity, Interferon Signaling	NM_145226.2:365
Mrc1-mRNA	0.593	0.266	0.0711	1.11	1.51	1.05	2.16	0.0458	1	lm.nb	Antigen Presentation, Myeloid Compartment	NM_008625.2:3316
Cd69-mRNA	0.249	0.112	0.0298	0.467	1.19	1.02	1.38	0.0459	1	lm.nb	Costimulatory Signaling	NM_001033122.3:91
Neil1-mRNA	-0.556	0.252	-1.05	-0.0635	0.68	0.483	0.957	0.0471	1	lm.nb	DNA Damage Repair	NM_028347.2:400
Rpl23-mRNA	0.254	0.116	0.0274	0.48	1.19	1.02	1.4	0.0484	1	loglinear		NM_022891.3:914
Cxcr3-mRNA	-0.387	0.177	-0.733	-0.0401	0.765	0.602	0.973	0.0493	1	lm.nb	Cytokine and Chemokine Signaling, Lymphoid Compartment	NM_009910.2:1308
Cd300a-mRNA	0.429	0.197	0.0437	0.815	1.35	1.03	1.76	0.0497	1	lm.nb	Metabolic Stress	NM_170758.3:1136
Lgals9-mRNA	0.26	0.119	0.0259	0.494	1.2	1.02	1.41	0.0501	1	loglinear		NM_010708.1:355
Ccr9-mRNA	-0.39	0.179	-0.742	-0.0382	0.763	0.598	0.974	0.0506	1	lm.nb	Cytokine and Chemokine Signaling	NM_009913.6:1170
NLRC3-mRNA	0.271	0.126	0.0253	0.517	1.21	1.02	1.43	0.0516	1	lm.nb		NM_001081280.1:2508
Ccl9-mRNA	0.537	0.249	0.0496	1.02	1.45	1.03	2.03	0.0518	1	lm.nb	Cytokine and Chemokine Signaling, Myeloid Compartment	NM_011338.2:1125
Glud1-mRNA	0.123	0.0571	0.0106	0.235	1.09	1.01	1.18	0.053	1	loglinear		NM_008133.4:2775
Ptprc-mRNA	0.185	0.0866	0.0151	0.354	1.14	1.01	1.28	0.0542	1	loglinear	Costimulatory Signaling, Immune Cell Adhesion and Migration	NM_001111316.2:722
H2-Aa-mRNA	0.257	0.121	0.0205	0.494	1.2	1.01	1.41	0.0546	1	lm.nb	Antigen Presentation, Costimulatory Signaling, Immune Cell Adhesion and Migration, Interferon Signaling	NM_010378.2:450
Zeb1-mRNA	0.195	0.092	0.0151	0.376	1.15	1.01	1.3	0.0551	1	loglinear		NM_011546.3:4125
Dtx3l-mRNA	0.187	0.0883	0.0137	0.36	1.14	1.01	1.28	0.056	1	loglinear	Antigen Presentation, Notch Signaling	NM_001013371.2:1550
Kif2c-mRNA	-0.315	0.149	-0.608	-0.0227	0.804	0.656	0.984	0.0563	1	lm.nb	Antigen Presentation, Cell Proliferation	NM_134471.4:525
Dusp1-mRNA	0.282	0.135	0.0184	0.546	1.22	1.01	1.46	0.0579	1	lm.nb	MAPK	NM_013642.3:1730
Twf1-mRNA	0.187	0.0894	0.0122	0.363	1.14	1.01	1.29	0.0579	1	loglinear		NM_008971.4:1368
C1qb-mRNA	0.382	0.182	0.0248	0.74	1.3	1.02	1.67	0.058	1	lm.nb		NM_009777.2:865
Jag1-mRNA	0.259	0.124	0.0155	0.502	1.2	1.01	1.42	0.0591	1	lm.nb	Angiogenesis, Notch Signaling	NM_013822.5:4960
Cd3e-mRNA	-0.298	0.144	-0.58	-0.0161	0.813	0.669	0.989	0.0605	1	lm.nb	Costimulatory Signaling, Lymphoid Compartment	NM_007648.4:380
Casp8-mRNA	0.102	0.0496	0.00516	0.2	1.07	1	1.15	0.0613	1	loglinear	Apoptosis	NM_009812.2:1463
Tgfbr2-mRNA	0.172	0.0834	0.00862	0.336	1.13	1.01	1.26	0.0614	1	loglinear	MAPK, TGF-beta Signaling	NM_009371.3:786
Cd68-mRNA	0.263	0.128	0.0123	0.514	1.2	1.01	1.43	0.0622	1	lm.nb		NM_009853.1:559
C1qa-mRNA	0.313	0.153	0.0123	0.613	1.24	1.01	1.53	0.0639	1	lm.nb		NM_007572.2:566
Il1a-mRNA	0.291	0.143	0.0104	0.571	1.22	1.01	1.49	0.0648	1	loglinear	Cytokine and Chemokine Signaling, MAPK, Metabolic Stress, Myeloid Compartment	NM_010554.4:225
Irf5-mRNA	0.214	0.105	0.00716	0.42	1.16	1	1.34	0.0654	1	loglinear	Interferon Signaling	NM_001252382.1:2085
Batf3-mRNA	-0.447	0.224	-0.886	-0.00831	0.733	0.541	0.994	0.069	1	lm.nb	Antigen Presentation	NM_030060.2:345
Cxcr2-mRNA	0.401	0.203	0.00364	0.798	1.32	1	1.74	0.0714	1	lm.nb	Cytokine and Chemokine Signaling	NM_009909.3:440
Cxcl12-mRNA	0.301	0.153	0.00106	0.602	1.23	1	1.52	0.0727	1	lm.nb	Cytokine and Chemokine Signaling, Immune Cell Adhesion and Migration, Myeloid Compartment	NM_013655.4:2076
Clec7a-mRNA	0.425	0.216	0.000737	0.849	1.34	1	1.8	0.0732	1	lm.nb	Immune Cell Adhesion and Migration, Myeloid Compartment	NM_020008.2:1008
Ms4a1-mRNA	0.33	0.171	-0.00456	0.665	1.26	0.997	1.59	0.0771	1	lm.nb	Lymphoid Compartment	NM_007641.5:394
Ptger4-mRNA	0.212	0.11	-0.00345	0.428	1.16	0.998	1.35	0.0778	1	loglinear		NM_001136079.1:2605
Hes1-mRNA	0.253	0.131	-0.00415	0.51	1.19	0.997	1.42	0.0778	1	lm.nb	Notch Signaling	NM_008235.2:1041
Brip1-mRNA	-0.348	0.18	-0.701	0.00603	0.786	0.615	1	0.078	1	lm.nb	DNA Damage Repair	NM_178309.2:410
Brca2-mRNA	0.277	0.144	-0.00533	0.559	1.21	0.996	1.47	0.0785	1	loglinear	Cell Proliferation, DNA Damage Repair	NM_009765.3:1684
Gzma-mRNA	0.399	0.208	-0.00851	0.806	1.32	0.994	1.75	0.0791	1	lm.nb	Cytotoxicity, Lymphoid Compartment	NM_010370.2:680
Trp53-mRNA	-0.168	0.0884	-0.341	0.00557	0.89	0.789	1	0.0821	1	loglinear	Apoptosis, Cell Proliferation, DNA Damage Repair, MAPK, Metabolic Stress, Notch Signaling, PI3K-Akt, Wnt Signaling	NM_011640.1:1835
Eno1-mRNA	-0.109	0.0587	-0.224	0.00585	0.927	0.856	1	0.0875	1	loglinear	Hypoxia, Metabolic Stress	NM_023119.2:47
Apc-mRNA	0.342	0.185	-0.0194	0.704	1.27	0.987	1.63	0.0884	1	lm.nb	Apoptosis, Wnt Signaling	NM_007462.3:11300
Gimap6-mRNA	0.205	0.111	-0.0126	0.424	1.15	0.991	1.34	0.0896	1	loglinear		NM_153175.3:922
Ctnnb1-mRNA	0.19	0.103	-0.0122	0.393	1.14	0.992	1.31	0.0904	1	loglinear	Apoptosis, Immune Cell Adhesion and Migration, Wnt Signaling	NM_007614.3:2700
Il18r1-mRNA	0.26	0.141	-0.0169	0.538	1.2	0.988	1.45	0.0905	1	lm.nb	Costimulatory Signaling, Cytokine and Chemokine Signaling, Lymphoid Compartment	NM_001161842.1:620
Vcam1-mRNA	0.192	0.105	-0.0145	0.398	1.14	0.99	1.32	0.0935	1	loglinear	Immune Cell Adhesion and Migration, Interferon Signaling, Matrix Remodeling and Metastasis	NM_011693.3:376
Dusp5-mRNA	-0.251	0.138	-0.521	0.0197	0.84	0.697	1.01	0.0943	1	lm.nb	MAPK	NM_001085390.1:409
Vegfc-mRNA	0.367	0.203	-0.0313	0.765	1.29	0.979	1.7	0.0961	1	lm.nb	Angiogenesis, MAPK, PI3K-Akt	NM_009506.2:1525
Ifnar1-mRNA	0.0904	0.0501	-0.00777	0.189	1.06	0.995	1.14	0.0962	1	loglinear	Interferon Signaling, JAK-STAT Signaling, PI3K-Akt	NM_010508.1:1195
Kit-mRNA	-0.334	0.185	-0.697	0.0296	0.793	0.617	1.02	0.097	1	lm.nb	MAPK, Metabolic Stress, PI3K-Akt	NM_001122733.1:4275
Sirpa-mRNA	0.187	0.104	-0.0169	0.391	1.14	0.988	1.31	0.0975	1	lm.nb	Cytotoxicity, Myeloid Compartment	NM_007547.2:1880
ULK-mRNA	0.185	0.103	-0.0167	0.387	1.14	0.988	1.31	0.0975	1	loglinear		NM_009469.3:4050
H2-T23-mRNA	0.153	0.0854	-0.014	0.321	1.11	0.99	1.25	0.0977	1	loglinear	Antigen Presentation, Immune Cell Adhesion and Migration, Interferon Signaling	NM_010398.3:462
Col5a1-mRNA	0.496	0.276	-0.0453	1.04	1.41	0.969	2.05	0.0977	1	lm.nb	Matrix Remodeling and Metastasis	NM_015734.2:6145
Cd40-mRNA	0.173	0.0967	-0.0162	0.363	1.13	0.989	1.29	0.0984	1	loglinear	Costimulatory Signaling, Immune Cell Adhesion and Migration, Lymphoid Compartment, NF-kappaB Signaling	NM_011611.2:1425
Bcl2l1-mRNA	0.168	0.0969	-0.0223	0.358	1.12	0.985	1.28	0.109	1	loglinear	Apoptosis, Autophagy, JAK-STAT Signaling, MAPK, PI3K-Akt	NM_009743.5:1265
Jak1-mRNA	0.0919	0.0532	-0.0124	0.196	1.07	0.991	1.15	0.11	1	loglinear	Cytotoxicity, Interferon Signaling, JAK-STAT Signaling, Lymphoid Compartment, PI3K-Akt	NM_146145.2:4080
Cmtm4-mRNA	0.308	0.179	-0.0435	0.66	1.24	0.97	1.58	0.112	1	lm.nb	Costimulatory Signaling	NM_153582.5:2884
Pvrig-mRNA	0.282	0.165	-0.0408	0.604	1.22	0.972	1.52	0.113	1	lm.nb	Costimulatory Signaling	XM_011240963.2:380
Cx3cr1-mRNA	0.259	0.151	-0.0377	0.556	1.2	0.974	1.47	0.113	1	lm.nb	Cytokine and Chemokine Signaling	NM_009987.3:2696
Cd47-mRNA	0.114	0.0667	-0.0169	0.245	1.08	0.988	1.18	0.114	1	loglinear	Cytotoxicity, Matrix Remodeling and Metastasis, Myeloid Compartment	NM_010581.3:165
Cd274-mRNA	0.183	0.108	-0.0276	0.394	1.14	0.981	1.31	0.114	1	loglinear	Costimulatory Signaling, Immune Cell Adhesion and Migration, Lymphoid Compartment	NM_021893.2:515
Flnb-mRNA	0.125	0.0742	-0.0209	0.27	1.09	0.986	1.21	0.119	1	loglinear	Interferon Signaling, MAPK	NM_134080.1:8415
Cd8b1-mRNA	-0.294	0.175	-0.638	0.0495	0.816	0.643	1.03	0.119	1	lm.nb	Antigen Presentation, Immune Cell Adhesion and Migration, Lymphoid Compartment	NM_009858.2:1075
Tlr8-mRNA	0.447	0.266	-0.0754	0.969	1.36	0.949	1.96	0.119	1	lm.nb	Myeloid Compartment	NM_133212.2:110
Casp9-mRNA	-0.174	0.104	-0.378	0.03	0.886	0.77	1.02	0.12	1	loglinear	Apoptosis, PI3K-Akt	NM_015733.4:1675
Nfil3-mRNA	-0.222	0.133	-0.483	0.0394	0.857	0.715	1.03	0.122	1	loglinear	Angiogenesis	NM_017373.3:1299
Tlr3-mRNA	0.434	0.261	-0.0773	0.945	1.35	0.948	1.93	0.122	1	lm.nb	Apoptosis	NM_126166.2:1165
Robo4-mRNA	0.307	0.184	-0.0547	0.668	1.24	0.963	1.59	0.122	1	lm.nb		NM_028783.2:3486
Tnfrsf1a-mRNA	0.193	0.116	-0.0354	0.421	1.14	0.976	1.34	0.124	1	loglinear	MAPK, NF-kappaB Signaling	NM_011609.2:615
Bcat1-mRNA	-0.261	0.159	-0.573	0.0503	0.834	0.672	1.04	0.126	1	lm.nb		NM_001024468.3:430
Csf2rb-mRNA	0.195	0.119	-0.0381	0.429	1.15	0.974	1.35	0.127	1	loglinear	Cytokine and Chemokine Signaling, JAK-STAT Signaling	NM_007780.4:4185
Csf1r-mRNA	0.178	0.109	-0.0351	0.392	1.13	0.976	1.31	0.127	1	loglinear	Cytokine and Chemokine Signaling, MAPK, Myeloid Compartment, PI3K-Akt	NM_001037859.1:3655
Ccl4-mRNA	-0.328	0.201	-0.721	0.0652	0.797	0.607	1.05	0.128	1	lm.nb	Antigen Presentation, Cytokine and Chemokine Signaling, Myeloid Compartment	NM_013652.2:370
Angpt2-mRNA	0.555	0.342	-0.115	1.23	1.47	0.923	2.34	0.13	1	lm.nb	Angiogenesis, Hypoxia, MAPK, PI3K-Akt	NM_007426.3:2020
Itgae-mRNA	-0.265	0.164	-0.585	0.056	0.832	0.666	1.04	0.132	1	lm.nb	Immune Cell Adhesion and Migration, Matrix Remodeling and Metastasis	NM_008399.1:775
Pkp3-mRNA	-0.188	0.116	-0.416	0.0403	0.878	0.75	1.03	0.133	1	loglinear	Matrix Remodeling and Metastasis	NM_019762.2:2675
Il34-mRNA	0.307	0.19	-0.0658	0.68	1.24	0.955	1.6	0.133	1	lm.nb	Cytokine and Chemokine Signaling	NM_001135100.2:695
Fgf13-mRNA	-0.28	0.175	-0.622	0.062	0.823	0.65	1.04	0.135	1	lm.nb	MAPK, PI3K-Akt	NM_010200.2:1674
Nlrc5-mRNA	0.168	0.105	-0.0379	0.374	1.12	0.974	1.3	0.136	1	loglinear		NM_001033207.3:6665
Gpsm3-mRNA	-0.103	0.0646	-0.23	0.0236	0.931	0.853	1.02	0.137	1	loglinear		NM_134116.5:978
Bnip3-mRNA	0.203	0.129	-0.0489	0.456	1.15	0.967	1.37	0.14	1	lm.nb	Autophagy, Epigenetic Regulation	NM_009760.4:1108
Tgfb1-mRNA	0.157	0.0998	-0.0392	0.352	1.11	0.973	1.28	0.143	1	loglinear	MAPK, Matrix Remodeling and Metastasis, TGF-beta Signaling	NM_011577.1:1470
Cd80-mRNA	0.2	0.128	-0.0502	0.45	1.15	0.966	1.37	0.143	1	loglinear	Costimulatory Signaling, Immune Cell Adhesion and Migration, Lymphoid Compartment	NM_009855.2:210
Cdh5-mRNA	0.216	0.139	-0.0561	0.488	1.16	0.962	1.4	0.146	1	lm.nb	Immune Cell Adhesion and Migration	NM_009868.4:1300
Cd8a-mRNA	-0.254	0.165	-0.577	0.0687	0.838	0.67	1.05	0.149	1	lm.nb	Antigen Presentation, Immune Cell Adhesion and Migration, Lymphoid Compartment	NM_001081110.2:355
Adgre1-mRNA	0.401	0.261	-0.111	0.914	1.32	0.926	1.88	0.151	1	lm.nb		NM_010130.1:995
Maml2-mRNA	0.121	0.0785	-0.0333	0.275	1.09	0.977	1.21	0.151	1	loglinear	Notch Signaling	NM_001013813.3:4874
Api5-mRNA	0.131	0.0853	-0.0365	0.298	1.09	0.975	1.23	0.151	1	loglinear		NM_007466.2:2430
Icos-mRNA	0.146	0.0956	-0.0414	0.333	1.11	0.972	1.26	0.153	1	loglinear	Costimulatory Signaling, Immune Cell Adhesion and Migration, Lymphoid Compartment	NM_017480.1:142
Tnfrsf10b-mRNA	0.236	0.155	-0.0679	0.541	1.18	0.954	1.45	0.154	1	lm.nb	Apoptosis	NM_020275.3:1625
Mre11a-mRNA	0.128	0.0846	-0.0373	0.294	1.09	0.974	1.23	0.155	1	loglinear		NM_018736.2:2376
Egr1-mRNA	-0.153	0.101	-0.351	0.0446	0.899	0.784	1.03	0.155	1	loglinear	Costimulatory Signaling, Interferon Signaling, Lymphoid Compartment	NM_007913.5:2202
Ptpn11-mRNA	-0.128	0.0853	-0.295	0.0393	0.915	0.815	1.03	0.16	1	loglinear	Costimulatory Signaling, Immune Cell Adhesion and Migration, Interferon Signaling, JAK-STAT Signaling, MAPK	NM_011202.3:3710
Hck-mRNA	0.179	0.119	-0.0555	0.413	1.13	0.962	1.33	0.161	1	lm.nb	Cytokine and Chemokine Signaling, Myeloid Compartment	NM_010407.3:1874
Itga1-mRNA	0.242	0.162	-0.0755	0.56	1.18	0.949	1.47	0.161	1	lm.nb	Immune Cell Adhesion and Migration, Lymphoid Compartment, Matrix Remodeling and Metastasis, PI3K-Akt	NM_001033228.3:5610
Ifngr1-mRNA	0.159	0.106	-0.0497	0.367	1.12	0.966	1.29	0.161	1	loglinear	Hypoxia, Interferon Signaling, JAK-STAT Signaling	NM_010511.2:984
Csf3r-mRNA	0.333	0.223	-0.105	0.77	1.26	0.93	1.71	0.162	1	lm.nb	Cytokine and Chemokine Signaling, JAK-STAT Signaling, Myeloid Compartment, PI3K-Akt	NM_001252651.1:1294
Ccl22-mRNA	0.267	0.18	-0.0854	0.619	1.2	0.943	1.54	0.163	1	lm.nb	Cytokine and Chemokine Signaling	NM_009137.2:1096
Ncr1-mRNA	0.211	0.143	-0.0682	0.491	1.16	0.954	1.41	0.164	1	lm.nb		NM_010746.3:995
Tnfrsf9-mRNA	0.296	0.2	-0.0971	0.688	1.23	0.935	1.61	0.166	1	lm.nb		NM_001077508.1:1590
Ticam1-mRNA	-0.0884	0.0602	-0.206	0.0295	0.941	0.867	1.02	0.168	1	loglinear	Apoptosis	NM_174989.4:2159
Wnt10a-mRNA	-0.648	0.449	-1.53	0.233	0.638	0.347	1.18	0.175	1	lm.nb	Hedgehog Signaling, Wnt Signaling	NM_009518.1:2321
Mxi1-mRNA	0.172	0.119	-0.0619	0.405	1.13	0.958	1.32	0.175	1	loglinear		NM_001008542.2:1274
Icosl-mRNA	0.151	0.105	-0.0548	0.356	1.11	0.963	1.28	0.176	1	loglinear	Costimulatory Signaling, Immune Cell Adhesion and Migration, Lymphoid Compartment	NM_015790.3:349
Glul-mRNA	0.179	0.125	-0.066	0.423	1.13	0.955	1.34	0.178	1	lm.nb		NM_008131.3:2145
Stat3-mRNA	0.116	0.0812	-0.043	0.275	1.08	0.971	1.21	0.178	1	loglinear	Cytokine and Chemokine Signaling, Hypoxia, JAK-STAT Signaling, Metabolic Stress	NM_011486.4:2677
Ikzf1-mRNA	-0.113	0.079	-0.268	0.042	0.925	0.831	1.03	0.179	1	loglinear	Epigenetic Regulation, Lymphoid Compartment	NM_009578.2:1716
Pdcd1-mRNA	-0.304	0.213	-0.722	0.114	0.81	0.606	1.08	0.18	1	lm.nb	Costimulatory Signaling, Immune Cell Adhesion and Migration, Lymphoid Compartment	NM_008798.1:1134
Tie1-mRNA	0.294	0.207	-0.111	0.7	1.23	0.926	1.62	0.18	1	lm.nb		NM_011587.2:3721
Cd79b-mRNA	0.174	0.123	-0.0667	0.416	1.13	0.955	1.33	0.182	1	lm.nb	Lymphoid Compartment	NM_008339.2:330
Ctsw-mRNA	-0.24	0.17	-0.573	0.0924	0.847	0.672	1.07	0.182	1	lm.nb	Antigen Presentation	NM_009985.5:1135
Klrd1-mRNA	0.23	0.163	-0.089	0.55	1.17	0.94	1.46	0.183	1	lm.nb	Antigen Presentation, Cytotoxicity, Lymphoid Compartment	NM_010654.2:434
Rad50-mRNA	0.115	0.0816	-0.0455	0.274	1.08	0.969	1.21	0.186	1	loglinear	Cell Proliferation, DNA Damage Repair, Metabolic Stress	NM_009012.2:4165
Cpa3-mRNA	0.612	0.438	-0.247	1.47	1.53	0.843	2.77	0.188	1	lm.nb		NM_007753.2:101
Foxp3-mRNA	-0.179	0.129	-0.431	0.0734	0.884	0.742	1.05	0.19	1	loglinear		NM_054039.2:194
Thbd-mRNA	0.254	0.183	-0.105	0.612	1.19	0.93	1.53	0.191	1	lm.nb	Antigen Presentation	NM_009378.3:2845
Slc2a1-mRNA	0.117	0.0846	-0.0488	0.283	1.08	0.967	1.22	0.192	1	loglinear	Hypoxia, Metabolic Stress	NM_011400.3:2075
Ccr2-mRNA	0.259	0.189	-0.111	0.629	1.2	0.926	1.55	0.196	1	lm.nb	Cytokine and Chemokine Signaling	NM_009915.2:2965
Ccnd3-mRNA	-0.131	0.0963	-0.319	0.0579	0.913	0.801	1.04	0.199	1	loglinear	Cell Proliferation, JAK-STAT Signaling, PI3K-Akt, Wnt Signaling	NM_007632.2:1311
Eif2b4-mRNA	0.117	0.0866	-0.0529	0.286	1.08	0.964	1.22	0.202	1	loglinear		NM_010122.2:141
Il15-mRNA	0.225	0.167	-0.102	0.553	1.17	0.932	1.47	0.202	1	lm.nb	Costimulatory Signaling, Cytokine and Chemokine Signaling, JAK-STAT Signaling	NM_008357.2:854
Tapbpl-mRNA	-0.196	0.146	-0.482	0.0906	0.873	0.716	1.06	0.205	1	lm.nb		NM_145391.2:1560
Cdh2-mRNA	0.193	0.145	-0.0921	0.478	1.14	0.938	1.39	0.209	1	loglinear	Immune Cell Adhesion and Migration	NM_007664.5:1240
Hsd11b1-mRNA	0.135	0.102	-0.0647	0.334	1.1	0.956	1.26	0.21	1	loglinear		NM_001044751.1:380
Arid1a-mRNA	0.142	0.107	-0.0682	0.351	1.1	0.954	1.28	0.211	1	loglinear	Epigenetic Regulation	NM_001080819.1:5193
Rad51-mRNA	-0.147	0.111	-0.365	0.0711	0.903	0.776	1.05	0.211	1	loglinear	Cell Proliferation, DNA Damage Repair	NM_011234.4:195
Ccnd1-mRNA	0.17	0.129	-0.0827	0.424	1.13	0.944	1.34	0.212	1	lm.nb	Cell Proliferation, Epigenetic Regulation, JAK-STAT Signaling, Notch Signaling, PI3K-Akt, Wnt Signaling	NM_007631.1:2000
Sell-mRNA	0.109	0.0835	-0.0547	0.273	1.08	0.963	1.21	0.216	1	loglinear	Immune Cell Adhesion and Migration	XM_006496716.1:1035
Flt1-mRNA	0.275	0.211	-0.139	0.689	1.21	0.908	1.61	0.217	1	lm.nb	Angiogenesis, Hypoxia, MAPK, PI3K-Akt	NM_010228.3:2129
Cd4-mRNA	-0.151	0.116	-0.379	0.0767	0.9	0.769	1.05	0.218	1	lm.nb	Antigen Presentation, Costimulatory Signaling, Immune Cell Adhesion and Migration	NM_013488.2:950
Irf8-mRNA	-0.0848	0.0655	-0.213	0.0437	0.943	0.863	1.03	0.22	1	loglinear	Antigen Presentation, Interferon Signaling	NM_008320.3:2274
Ripk2-mRNA	0.178	0.138	-0.0921	0.447	1.13	0.938	1.36	0.221	1	loglinear	Costimulatory Signaling	NM_138952.3:830
Nt5e-mRNA	-0.191	0.148	-0.482	0.0998	0.876	0.716	1.07	0.222	1	loglinear		NM_011851.4:1925
Nfkb1-mRNA	-0.129	0.101	-0.327	0.0682	0.914	0.797	1.05	0.224	1	loglinear	Costimulatory Signaling, Cytokine and Chemokine Signaling, Hypoxia, MAPK, Metabolic Stress, NF-kappaB Signaling, PI3K-Akt	NM_008689.2:3469
Elob-mRNA	-0.145	0.113	-0.368	0.0767	0.904	0.775	1.05	0.224	1	loglinear		NM_026305.2:135
Cdkn2b-mRNA	0.255	0.199	-0.136	0.646	1.19	0.91	1.56	0.225	1	lm.nb	Cell Proliferation, Metabolic Stress, TGF-beta Signaling	NM_007670.4:1040
Stat1-mRNA	0.332	0.259	-0.177	0.84	1.26	0.885	1.79	0.225	1	lm.nb	Cytokine and Chemokine Signaling, Cytotoxicity, Interferon Signaling, JAK-STAT Signaling, Lymphoid Compartment	NM_009283.4:4940
Vegfb-mRNA	-0.132	0.104	-0.336	0.0711	0.912	0.792	1.05	0.227	1	loglinear	Angiogenesis, MAPK, PI3K-Akt	NM_011697.3:1064
P4ha1-mRNA	-0.153	0.121	-0.391	0.0837	0.899	0.763	1.06	0.229	1	lm.nb		NM_011030.1:1675
ABCG2-mRNA	0.188	0.15	-0.105	0.481	1.14	0.93	1.4	0.233	1	lm.nb		NM_011920.3:1550
B2m-mRNA	0.103	0.0824	-0.0583	0.265	1.07	0.96	1.2	0.234	1	loglinear	Antigen Presentation, Interferon Signaling	NM_009735.3:177
Msh6-mRNA	0.115	0.0919	-0.0652	0.295	1.08	0.956	1.23	0.235	1	loglinear	DNA Damage Repair	NM_010830.1:4050
Rad51c-mRNA	-0.333	0.267	-0.856	0.19	0.794	0.552	1.14	0.236	1	lm.nb	Cell Proliferation, DNA Damage Repair	NM_053269.3:1036
Akt1-mRNA	0.0724	0.0582	-0.0417	0.187	1.05	0.972	1.14	0.237	1	loglinear	Apoptosis, Autophagy, Costimulatory Signaling, Cytokine and Chemokine Signaling, Hypoxia, JAK-STAT Signaling, MAPK, Metabolic Stress, PI3K-Akt	NM_009652.3:326
Ccl20-mRNA	1.12	0.9	-0.648	2.88	2.17	0.638	7.37	0.239	1	lm.nb	Cytokine and Chemokine Signaling, Myeloid Compartment	NM_016960.1:120
Pgpep1-mRNA	0.145	0.117	-0.0851	0.375	1.11	0.943	1.3	0.24	1	loglinear	Angiogenesis	NM_023217.4:1128
Cdk2-mRNA	-0.157	0.128	-0.408	0.0932	0.897	0.754	1.07	0.242	1	lm.nb	Cell Proliferation, DNA Damage Repair, Metabolic Stress, PI3K-Akt	NM_016756.4:1112
Mdm2-mRNA	0.137	0.112	-0.0818	0.357	1.1	0.945	1.28	0.243	1	loglinear	Apoptosis, Cell Proliferation, DNA Damage Repair, MAPK, Metabolic Stress, Notch Signaling, PI3K-Akt, Wnt Signaling	NM_010786.3:515
Myct1-mRNA	0.251	0.204	-0.149	0.651	1.19	0.902	1.57	0.243	1	lm.nb		NM_026793.2:205
Rictor-mRNA	0.102	0.0835	-0.0612	0.266	1.07	0.958	1.2	0.244	1	loglinear	Costimulatory Signaling, Metabolic Stress	NM_030168.3:5635
Slc1a5-mRNA	-0.123	0.101	-0.32	0.0742	0.918	0.801	1.05	0.245	1	loglinear	Metabolic Stress	NM_009201.2:2185
Rpl7a-mRNA	0.133	0.109	-0.0816	0.347	1.1	0.945	1.27	0.248	1	loglinear	Angiogenesis	NM_013721.3:91
Sfrp1-mRNA	0.303	0.25	-0.187	0.794	1.23	0.879	1.73	0.248	1	lm.nb	Wnt Signaling	NM_013834.2:2505
H2-DMb2-mRNA	0.16	0.132	-0.0993	0.419	1.12	0.934	1.34	0.25	1	lm.nb	Antigen Presentation, Immune Cell Adhesion and Migration	NM_010388.4:195
Rrm2-mRNA	-0.132	0.11	-0.348	0.0835	0.912	0.786	1.06	0.253	1	loglinear	Cell Proliferation	NM_009104.2:1325
Cd247-mRNA	-0.145	0.121	-0.382	0.0928	0.905	0.767	1.07	0.256	1	lm.nb	Costimulatory Signaling	NM_001113391.2:133
Ppargc1b-mRNA	-0.103	0.0863	-0.272	0.0663	0.931	0.828	1.05	0.256	1	loglinear		NM_133249.2:2805
Taf3-mRNA	0.0866	0.0728	-0.0561	0.229	1.06	0.962	1.17	0.257	1	loglinear		NM_027748.3:3395
Nkg7-mRNA	-0.193	0.163	-0.514	0.127	0.875	0.7	1.09	0.26	1	lm.nb		NM_024253.4:530
Sbno2-mRNA	-0.192	0.164	-0.513	0.128	0.875	0.701	1.09	0.262	1	lm.nb		NM_183426.1:2047
Gata3-mRNA	-0.115	0.0991	-0.309	0.0792	0.923	0.807	1.06	0.268	1	loglinear	Epigenetic Regulation, Lymphoid Compartment	NM_008091.3:1943
Vegfa-mRNA	0.175	0.152	-0.123	0.472	1.13	0.918	1.39	0.273	1	lm.nb	Angiogenesis, Hypoxia, MAPK, Metabolic Stress, PI3K-Akt	NM_001025250.3:1874
H2-DMa-mRNA	-0.129	0.112	-0.348	0.0909	0.915	0.786	1.07	0.273	1	lm.nb	Antigen Presentation, Immune Cell Adhesion and Migration	NM_010386.4:1295
Ly9-mRNA	0.071	0.0623	-0.0511	0.193	1.05	0.965	1.14	0.277	1	loglinear	Costimulatory Signaling, Lymphoid Compartment	NM_008534.2:1190
Zap70-mRNA	-0.14	0.123	-0.381	0.101	0.907	0.768	1.07	0.277	1	lm.nb	Costimulatory Signaling, Lymphoid Compartment, MAPK	NM_009539.3:1035
Cd5-mRNA	-0.142	0.126	-0.39	0.105	0.906	0.763	1.08	0.281	1	lm.nb	Lymphoid Compartment	NM_007650.3:415
Itga2-mRNA	0.25	0.222	-0.185	0.685	1.19	0.88	1.61	0.281	1	lm.nb	Immune Cell Adhesion and Migration, Matrix Remodeling and Metastasis, PI3K-Akt	NM_008396.2:3305
Cxcr5-mRNA	0.135	0.122	-0.104	0.374	1.1	0.93	1.3	0.291	1	lm.nb	Cytokine and Chemokine Signaling, Immune Cell Adhesion and Migration	NM_007551.2:1648
Btla-mRNA	0.138	0.125	-0.108	0.384	1.1	0.928	1.3	0.293	1	lm.nb	Costimulatory Signaling	NM_001037719.2:24
Pias4-mRNA	-0.139	0.127	-0.387	0.109	0.908	0.765	1.08	0.294	1	loglinear	Cell Proliferation, DNA Damage Repair, JAK-STAT Signaling	NM_021501.4:125
Ldhb-mRNA	0.176	0.16	-0.138	0.49	1.13	0.909	1.4	0.294	1	lm.nb	Metabolic Stress	NM_008492.2:1138
Cd7-mRNA	-0.155	0.142	-0.432	0.123	0.898	0.741	1.09	0.296	1	lm.nb	Lymphoid Compartment	NM_009854.1:234
Aldoa-mRNA	-0.0622	0.0575	-0.175	0.0505	0.958	0.886	1.04	0.301	1	loglinear	Hypoxia	NM_001177307.1:1346
Zc3h12a-mRNA	0.129	0.119	-0.105	0.362	1.09	0.93	1.29	0.302	1	lm.nb		NM_153159.2:270
Dusp2-mRNA	0.18	0.167	-0.148	0.507	1.13	0.903	1.42	0.304	1	lm.nb	MAPK	NM_010090.2:1472
Ngfr-mRNA	-0.179	0.167	-0.506	0.148	0.883	0.704	1.11	0.304	1	lm.nb	MAPK, PI3K-Akt	NM_033217.3:1995
Havcr2-mRNA	-0.126	0.118	-0.356	0.105	0.917	0.781	1.08	0.307	1	loglinear	Costimulatory Signaling	NM_134250.2:134
Srebf1-mRNA	-0.0787	0.0741	-0.224	0.0665	0.947	0.856	1.05	0.309	1	loglinear		NM_011480.4:1678
H2-Ab1-mRNA	0.123	0.116	-0.105	0.352	1.09	0.93	1.28	0.311	1	loglinear	Antigen Presentation, Costimulatory Signaling, Immune Cell Adhesion and Migration, Interferon Signaling	NM_207105.3:175
Kras-mRNA	0.0926	0.0879	-0.0796	0.265	1.07	0.946	1.2	0.313	1	loglinear	Autophagy, Cytokine and Chemokine Signaling, MAPK, Metabolic Stress, PI3K-Akt	NM_021284.5:2620
Jak3-mRNA	-0.11	0.104	-0.315	0.0948	0.927	0.804	1.07	0.313	1	loglinear	Cytokine and Chemokine Signaling, Cytotoxicity, JAK-STAT Signaling, PI3K-Akt	NM_010589.6:360
Dtx4-mRNA	0.154	0.147	-0.134	0.441	1.11	0.911	1.36	0.316	1	loglinear	Notch Signaling	NM_172442.3:3615
Ctla4-mRNA	0.124	0.119	-0.109	0.357	1.09	0.927	1.28	0.319	1	lm.nb	Costimulatory Signaling, Immune Cell Adhesion and Migration, Lymphoid Compartment	NM_009843.3:1475
Gas1-mRNA	0.384	0.37	-0.34	1.11	1.31	0.79	2.16	0.319	1	lm.nb	Hedgehog Signaling	NM_008086.1:1964
Ikzf2-mRNA	-0.106	0.103	-0.308	0.0961	0.929	0.808	1.07	0.325	1	loglinear	Epigenetic Regulation, Lymphoid Compartment	NM_011770.4:7230
Trat1-mRNA	0.148	0.145	-0.135	0.432	1.11	0.911	1.35	0.325	1	lm.nb	Costimulatory Signaling	NM_198297.3:535
Ccl17-mRNA	0.382	0.374	-0.35	1.11	1.3	0.785	2.17	0.326	1	lm.nb	Cytokine and Chemokine Signaling, Lymphoid Compartment	NM_011332.2:247
Cd200r1-mRNA	-0.146	0.143	-0.426	0.134	0.904	0.744	1.1	0.327	1	lm.nb	Immune Cell Adhesion and Migration, Myeloid Compartment	NM_021325.3:229
Ikbkb-mRNA	-0.0904	0.0889	-0.265	0.0838	0.939	0.832	1.06	0.329	1	loglinear	Costimulatory Signaling, Cytokine and Chemokine Signaling, MAPK, Metabolic Stress, NF-kappaB Signaling, PI3K-Akt	NM_010546.2:3357
Cebpb-mRNA	0.126	0.125	-0.118	0.37	1.09	0.922	1.29	0.331	1	lm.nb	Metabolic Stress, Myeloid Compartment	NM_009883.4:343
Map3k12-mRNA	-0.0934	0.0922	-0.274	0.0874	0.937	0.827	1.06	0.331	1	loglinear	Epigenetic Regulation, MAPK	NM_001163643.1:2941
Itga6-mRNA	0.118	0.117	-0.111	0.347	1.09	0.926	1.27	0.332	1	loglinear	Immune Cell Adhesion and Migration, Matrix Remodeling and Metastasis, PI3K-Akt	NM_008397.4:3960
Msh2-mRNA	-0.0857	0.0854	-0.253	0.0816	0.942	0.839	1.06	0.335	1	loglinear	DNA Damage Repair	NM_008628.2:2680
Cd19-mRNA	0.113	0.114	-0.11	0.336	1.08	0.926	1.26	0.341	1	loglinear	Lymphoid Compartment, PI3K-Akt	NM_009844.2:1697
Ptcd2-mRNA	0.066	0.0669	-0.0652	0.197	1.05	0.956	1.15	0.343	1	loglinear		NM_026873.2:1535
Prkca-mRNA	0.126	0.128	-0.125	0.377	1.09	0.917	1.3	0.346	1	lm.nb	Cell Proliferation, Hypoxia, Immune Cell Adhesion and Migration, MAPK, Matrix Remodeling and Metastasis, Metabolic Stress, PI3K-Akt, Wnt Signaling	NM_011101.3:6965
Wnt5a-mRNA	0.235	0.242	-0.239	0.709	1.18	0.847	1.63	0.351	1	lm.nb	Hedgehog Signaling, Wnt Signaling	NM_009524.2:3020
Itgb3-mRNA	-0.146	0.152	-0.445	0.152	0.904	0.735	1.11	0.355	1	lm.nb	Immune Cell Adhesion and Migration, Matrix Remodeling and Metastasis, PI3K-Akt	NM_016780.2:2595
Nfkbie-mRNA	0.0649	0.0682	-0.0687	0.198	1.05	0.953	1.15	0.36	1	loglinear	NF-kappaB Signaling	NM_008690.3:1748
Tlr9-mRNA	0.114	0.12	-0.122	0.35	1.08	0.919	1.27	0.363	1	loglinear		NM_031178.2:1801
Blm-mRNA	-0.107	0.115	-0.333	0.119	0.929	0.794	1.09	0.372	1	loglinear	Apoptosis, Cell Proliferation, DNA Damage Repair	NM_001042527.2:264
Chuk-mRNA	0.0733	0.0804	-0.0843	0.231	1.05	0.943	1.17	0.38	1	loglinear	Costimulatory Signaling, Cytokine and Chemokine Signaling, MAPK, NF-kappaB Signaling, PI3K-Akt	NM_001162410.1:2240
Tbxas1-mRNA	-0.252	0.277	-0.794	0.291	0.84	0.577	1.22	0.381	1	lm.nb		NM_011539.3:1125
Mki67-mRNA	-0.13	0.143	-0.411	0.15	0.914	0.752	1.11	0.381	1	lm.nb	Cell Proliferation	NM_001081117.2:4330
Fyn-mRNA	-0.0993	0.109	-0.314	0.115	0.933	0.804	1.08	0.382	1	loglinear	Costimulatory Signaling	NM_008054.2:2945
Plod2-mRNA	-0.171	0.192	-0.548	0.206	0.888	0.684	1.15	0.391	1	lm.nb	Matrix Remodeling and Metastasis	NM_001142916.1:2925
Pten-mRNA	0.116	0.131	-0.14	0.371	1.08	0.907	1.29	0.393	1	lm.nb	Autophagy, Costimulatory Signaling, Metabolic Stress, PI3K-Akt	NM_008960.2:7029
Eif4ebp1-mRNA	0.102	0.116	-0.124	0.329	1.07	0.917	1.26	0.393	1	loglinear	Hypoxia, Metabolic Stress, PI3K-Akt	NM_007918.3:554
Clec4e-mRNA	0.18	0.206	-0.223	0.584	1.13	0.857	1.5	0.398	1	lm.nb	Immune Cell Adhesion and Migration, Myeloid Compartment	NM_019948.2:685
Irf4-mRNA	-0.0986	0.114	-0.322	0.125	0.934	0.8	1.09	0.405	1	loglinear	Cytotoxicity, Interferon Signaling, Lymphoid Compartment	NM_013674.1:1878
Cdk6-mRNA	0.103	0.119	-0.13	0.336	1.07	0.914	1.26	0.405	1	lm.nb	Cell Proliferation, Metabolic Stress, PI3K-Akt	NM_009873.2:1542
Tlr2-mRNA	0.139	0.161	-0.177	0.455	1.1	0.885	1.37	0.405	1	lm.nb	Myeloid Compartment, PI3K-Akt	NM_011905.2:255
Esr1-mRNA	0.179	0.208	-0.229	0.586	1.13	0.853	1.5	0.407	1	lm.nb		NM_007956.5:169
Fcgrt-mRNA	0.128	0.15	-0.165	0.421	1.09	0.892	1.34	0.41	1	lm.nb		NM_010189.3:750
Nfkb2-mRNA	-0.0648	0.0761	-0.214	0.0844	0.956	0.862	1.06	0.411	1	loglinear	MAPK, NF-kappaB Signaling	NM_019408.3:3025
H2-Eb1-mRNA	-0.0893	0.106	-0.297	0.119	0.94	0.814	1.09	0.416	1	lm.nb	Antigen Presentation, Costimulatory Signaling, Immune Cell Adhesion and Migration, Interferon Signaling	NM_010382.2:935
Traf1-mRNA	-0.0942	0.114	-0.317	0.128	0.937	0.803	1.09	0.423	1	loglinear		NM_009421.4:330
Adora2a-mRNA	-0.111	0.134	-0.374	0.152	0.926	0.772	1.11	0.423	1	lm.nb	Costimulatory Signaling	NM_009630.2:2306
Bnip3l-mRNA	0.073	0.0884	-0.1	0.246	1.05	0.933	1.19	0.425	1	loglinear		NM_009761.3:1738
Itgal-mRNA	-0.074	0.09	-0.25	0.102	0.95	0.841	1.07	0.427	1	loglinear	Immune Cell Adhesion and Migration, Matrix Remodeling and Metastasis	NM_008400.2:950
Pdk1-mRNA	0.0996	0.121	-0.138	0.337	1.07	0.909	1.26	0.427	1	lm.nb	Hypoxia, Metabolic Stress	NM_172665.5:2330
Fanca-mRNA	-0.255	0.316	-0.875	0.365	0.838	0.545	1.29	0.436	1	lm.nb	DNA Damage Repair	NM_016925.3:208
Nf1-mRNA	0.0804	0.1	-0.116	0.277	1.06	0.923	1.21	0.439	1	loglinear	MAPK	NM_010897.2:8680
Ifitm1-mRNA	0.117	0.147	-0.171	0.405	1.08	0.888	1.32	0.44	1	lm.nb	Cytotoxicity, Interferon Signaling, Lymphoid Compartment	NM_001112715.1:412
Birc3-mRNA	0.0492	0.0617	-0.0717	0.17	1.03	0.951	1.13	0.441	1	loglinear	Apoptosis, NF-kappaB Signaling	NM_007464.3:425
Ier3-mRNA	0.132	0.167	-0.196	0.46	1.1	0.873	1.38	0.444	1	lm.nb	Myeloid Compartment	NM_133662.2:405
Pcx-mRNA	-0.379	0.48	-1.32	0.563	0.769	0.4	1.48	0.446	1	lm.nb	Metabolic Stress	NM_008797.3:3815
H2-M3-mRNA	0.0896	0.115	-0.135	0.314	1.06	0.911	1.24	0.449	1	loglinear	Antigen Presentation, Immune Cell Adhesion and Migration	NM_013819.2:1180
Adam12-mRNA	0.151	0.193	-0.227	0.528	1.11	0.854	1.44	0.45	1	lm.nb		NM_007400.2:785
Il16-mRNA	-0.0456	0.0589	-0.161	0.0698	0.969	0.894	1.05	0.454	1	loglinear	Cytokine and Chemokine Signaling	NM_010551.3:3105
Gimap4-mRNA	-0.0452	0.0585	-0.16	0.0695	0.969	0.895	1.05	0.455	1	loglinear		NM_001243199.1:806
Pik3cd-mRNA	0.0476	0.0624	-0.0747	0.17	1.03	0.95	1.13	0.46	1	loglinear	Autophagy, Cytokine and Chemokine Signaling, Hypoxia, Immune Cell Adhesion and Migration, JAK-STAT Signaling, MAPK, Metabolic Stress, PI3K-Akt	XM_003945690.1:4648
Rasal1-mRNA	0.095	0.125	-0.15	0.34	1.07	0.902	1.27	0.461	1	loglinear	MAPK	NM_013832.4:3035
Epcam-mRNA	-0.13	0.171	-0.467	0.206	0.914	0.724	1.15	0.462	1	lm.nb		NM_008532.2:1550
Deptor-mRNA	-0.15	0.198	-0.539	0.238	0.901	0.688	1.18	0.463	1	lm.nb	Autophagy, Metabolic Stress	NM_001037937.3:4496
Ulbp1-mRNA	0.105	0.138	-0.166	0.375	1.08	0.891	1.3	0.463	1	lm.nb	Antigen Presentation	NM_029975.2:595
Ms4a6b-mRNA	0.112	0.148	-0.178	0.403	1.08	0.884	1.32	0.464	1	lm.nb		NM_027209.3:583
Ripk1-mRNA	0.081	0.107	-0.13	0.292	1.06	0.914	1.22	0.466	1	loglinear	Apoptosis	NM_009068.3:1246
Bad-mRNA	0.0987	0.131	-0.159	0.356	1.07	0.896	1.28	0.467	1	lm.nb	Apoptosis, Autophagy, MAPK, PI3K-Akt	NM_007522.3:1146
Aldoc-mRNA	-0.135	0.18	-0.488	0.218	0.911	0.713	1.16	0.468	1	lm.nb		NM_009657.3:1545
Itpk1-mRNA	-0.056	0.0755	-0.204	0.092	0.962	0.868	1.07	0.473	1	loglinear	Angiogenesis	NM_172584.3:935
Lamc2-mRNA	0.141	0.197	-0.246	0.528	1.1	0.843	1.44	0.49	1	lm.nb	Matrix Remodeling and Metastasis, PI3K-Akt	NM_008485.3:4160
Axin1-mRNA	-0.0709	0.1	-0.267	0.125	0.952	0.831	1.09	0.493	1	loglinear	Wnt Signaling	NM_001159598.1:2450
Itgb2-mRNA	-0.0507	0.0717	-0.191	0.0898	0.965	0.876	1.06	0.493	1	loglinear	Immune Cell Adhesion and Migration, Matrix Remodeling and Metastasis	NM_008404.4:2542
Rps6kb1-mRNA	0.0918	0.13	-0.163	0.347	1.07	0.893	1.27	0.494	1	loglinear	Autophagy, Hypoxia, Metabolic Stress, PI3K-Akt, TGF-beta Signaling	NM_001114334.1:2504
Tnfsf8-mRNA	-0.0763	0.11	-0.291	0.138	0.948	0.817	1.1	0.5	1	loglinear		NM_009403.3:704
Ifngr2-mRNA	0.0595	0.0866	-0.11	0.229	1.04	0.926	1.17	0.505	1	loglinear	Hypoxia, Interferon Signaling, JAK-STAT Signaling	NM_008338.3:797
Fut4-mRNA	0.0769	0.115	-0.149	0.303	1.05	0.902	1.23	0.517	1	loglinear		NM_010242.3:1765
Tnfaip3-mRNA	0.0461	0.0697	-0.0905	0.183	1.03	0.939	1.14	0.521	1	loglinear		NM_001166402.1:3622
Tapbp-mRNA	0.0648	0.0997	-0.131	0.26	1.05	0.913	1.2	0.528	1	loglinear	Antigen Presentation	NM_009318.2:2195
Cxcr6-mRNA	-0.13	0.201	-0.525	0.264	0.914	0.695	1.2	0.53	1	lm.nb	Cytokine and Chemokine Signaling	NM_030712.4:650
Tnfsf10-mRNA	0.124	0.193	-0.255	0.503	1.09	0.838	1.42	0.534	1	lm.nb	Apoptosis, Cytotoxicity	NM_009425.2:2055
Ddb2-mRNA	0.074	0.116	-0.153	0.301	1.05	0.899	1.23	0.535	1	loglinear	DNA Damage Repair	NM_028119.5:94
Ldha-mRNA	-0.0637	0.1	-0.26	0.133	0.957	0.835	1.1	0.538	1	loglinear	Hypoxia, Metabolic Stress	NM_010699.2:1354
ENPP1-mRNA	-0.113	0.18	-0.465	0.239	0.925	0.725	1.18	0.541	1	lm.nb		NM_008813.3:1645
Hdac3-mRNA	-0.0821	0.132	-0.341	0.177	0.945	0.79	1.13	0.545	1	lm.nb	Epigenetic Regulation, Notch Signaling	NM_010411.2:1682
Cd74-mRNA	-0.0624	0.104	-0.265	0.14	0.958	0.832	1.1	0.558	1	loglinear	Antigen Presentation	NM_001042605.1:391
Col6a3-mRNA	0.286	0.477	-0.649	1.22	1.22	0.638	2.33	0.56	1	lm.nb	Matrix Remodeling and Metastasis, PI3K-Akt	XM_897036.2:3235
Gzmb-mRNA	0.0849	0.144	-0.197	0.367	1.06	0.872	1.29	0.566	1	lm.nb	Apoptosis, Cytotoxicity, Lymphoid Compartment, Notch Signaling	NM_013542.2:1020
Ikbkg-mRNA	0.0501	0.0862	-0.119	0.219	1.04	0.921	1.16	0.572	1	loglinear	Costimulatory Signaling, Cytokine and Chemokine Signaling, MAPK, NF-kappaB Signaling, PI3K-Akt	NM_001161423.1:1642
Pdcd1lg2-mRNA	0.0704	0.122	-0.168	0.309	1.05	0.89	1.24	0.573	1	lm.nb	Costimulatory Signaling, Immune Cell Adhesion and Migration	NM_021396.2:1870
Notch2-mRNA	0.066	0.114	-0.158	0.29	1.05	0.897	1.22	0.574	1	lm.nb	Notch Signaling	NM_010928.1:5110
Ccl1-mRNA	0.133	0.231	-0.319	0.586	1.1	0.802	1.5	0.574	1	lm.nb	Cytokine and Chemokine Signaling	NM_011329.2:145
Socs1-mRNA	-0.0657	0.114	-0.289	0.157	0.955	0.819	1.12	0.574	1	lm.nb	Antigen Presentation, Interferon Signaling, JAK-STAT Signaling	NM_009896.2:751
Mfng-mRNA	-0.0776	0.137	-0.346	0.191	0.948	0.787	1.14	0.582	1	lm.nb	Notch Signaling	NM_008595.2:1266
Cd27-mRNA	-0.0673	0.121	-0.304	0.169	0.954	0.81	1.12	0.588	1	loglinear	Costimulatory Signaling, Lymphoid Compartment, NF-kappaB Signaling	NM_001042564.1:730
Cenpf-mRNA	0.077	0.138	-0.194	0.348	1.05	0.874	1.27	0.588	1	loglinear	Cell Proliferation	NM_001081363.2:9262
Tnfrsf1b-mRNA	-0.0823	0.15	-0.376	0.211	0.945	0.771	1.16	0.593	1	lm.nb	NF-kappaB Signaling	NM_011610.3:3270
Pold1-mRNA	-0.0833	0.153	-0.383	0.216	0.944	0.767	1.16	0.596	1	lm.nb	Cell Proliferation, DNA Damage Repair	NM_011131.3:2215
Pms2-mRNA	-0.0688	0.128	-0.319	0.181	0.953	0.802	1.13	0.6	1	lm.nb	DNA Damage Repair	NM_008886.2:827
Hdac5-mRNA	0.0454	0.086	-0.123	0.214	1.03	0.918	1.16	0.607	1	loglinear	Epigenetic Regulation, Notch Signaling	NM_010412.3:2165
Pik3r2-mRNA	0.0569	0.108	-0.155	0.268	1.04	0.898	1.2	0.608	1	loglinear	Autophagy, Costimulatory Signaling, Cytokine and Chemokine Signaling, Hypoxia, Immune Cell Adhesion and Migration, JAK-STAT Signaling, MAPK, Metabolic Stress, PI3K-Akt	NM_008841.2:230
Bid-mRNA	0.0617	0.118	-0.17	0.294	1.04	0.889	1.23	0.612	1	lm.nb	Apoptosis	NM_007544.3:1307
Cdkn1c-mRNA	0.0931	0.18	-0.259	0.445	1.07	0.836	1.36	0.614	1	lm.nb	Cell Proliferation	NM_009876.3:1240
Brca1-mRNA	-0.083	0.161	-0.398	0.232	0.944	0.759	1.17	0.614	1	loglinear	Cell Proliferation, DNA Damage Repair, PI3K-Akt	NM_009764.3:3158
H2-D1-mRNA	0.0456	0.0885	-0.128	0.219	1.03	0.915	1.16	0.616	1	loglinear	Antigen Presentation, Immune Cell Adhesion and Migration, Interferon Signaling	NM_010380.3:1133
Pkm-mRNA	-0.0446	0.087	-0.215	0.126	0.97	0.861	1.09	0.618	1	loglinear	Metabolic Stress	NM_001253883.1:144
Hmgb1-mRNA	0.0509	0.0995	-0.144	0.246	1.04	0.905	1.19	0.619	1	loglinear	Apoptosis, Autophagy	NM_010439.3:1574
Psmb8-mRNA	-0.0449	0.088	-0.217	0.128	0.969	0.86	1.09	0.619	1	loglinear	Antigen Presentation, Apoptosis, Cell Proliferation, Costimulatory Signaling, Hedgehog Signaling, Interferon Signaling, NF-kappaB Signaling	NM_010724.2:362
Ccl11-mRNA	0.166	0.326	-0.473	0.805	1.12	0.72	1.75	0.62	1	lm.nb	Antigen Presentation, Cytokine and Chemokine Signaling	NM_011330.3:430
Mtor-mRNA	0.0284	0.0561	-0.0816	0.138	1.02	0.945	1.1	0.622	1	loglinear	Autophagy, Costimulatory Signaling, Hypoxia, JAK-STAT Signaling, Metabolic Stress, PI3K-Akt	NM_020009.2:7745
Clec14a-mRNA	0.11	0.219	-0.32	0.54	1.08	0.801	1.45	0.625	1	lm.nb	Immune Cell Adhesion and Migration	NM_025809.5:2454
Xcl1-mRNA	0.102	0.205	-0.299	0.504	1.07	0.813	1.42	0.627	1	lm.nb	DNA Damage Repair	NM_008510.1:103
Gls-mRNA	0.062	0.125	-0.182	0.306	1.04	0.881	1.24	0.628	1	loglinear	Metabolic Stress	NM_001081081.2:2510
Got2-mRNA	-0.0477	0.096	-0.236	0.14	0.967	0.849	1.1	0.628	1	loglinear	Metabolic Stress	NM_010325.2:1526
Pvr-mRNA	-0.0471	0.0947	-0.233	0.139	0.968	0.851	1.1	0.628	1	loglinear	Immune Cell Adhesion and Migration, Lymphoid Compartment	NM_027514.2:962
Nectin1-mRNA	-0.0825	0.168	-0.411	0.246	0.944	0.752	1.19	0.632	1	lm.nb	Immune Cell Adhesion and Migration	NM_021424.2:2772
S100a9-mRNA	0.21	0.437	-0.646	1.07	1.16	0.639	2.09	0.64	1	lm.nb	Myeloid Compartment	NM_009114.2:112
Ube2t-mRNA	-0.062	0.129	-0.315	0.191	0.958	0.804	1.14	0.64	1	lm.nb	DNA Damage Repair	NM_001278115.1:635
Sh2d1a-mRNA	-0.0756	0.158	-0.386	0.234	0.949	0.765	1.18	0.641	1	lm.nb		NR_132588.1:334
Irf2-mRNA	-0.0418	0.0877	-0.214	0.13	0.971	0.862	1.09	0.642	1	loglinear	Interferon Signaling	NM_008391.4:1900
Thy1-mRNA	-0.0607	0.128	-0.311	0.189	0.959	0.806	1.14	0.643	1	lm.nb	Immune Cell Adhesion and Migration	NM_009382.3:425
Il6ra-mRNA	0.0543	0.115	-0.171	0.28	1.04	0.888	1.21	0.645	1	loglinear	Cytokine and Chemokine Signaling, Hypoxia, JAK-STAT Signaling, PI3K-Akt	NM_010559.2:2825
Adm-mRNA	0.0712	0.152	-0.226	0.369	1.05	0.855	1.29	0.648	1	lm.nb		NM_009627.1:935
Cd244-mRNA	0.0855	0.184	-0.276	0.447	1.06	0.826	1.36	0.651	1	lm.nb		NM_018729.2:262
Cd3d-mRNA	0.0878	0.19	-0.284	0.459	1.06	0.821	1.37	0.651	1	lm.nb	Costimulatory Signaling, Lymphoid Compartment	NM_013487.3:48
Irf1-mRNA	-0.0541	0.119	-0.287	0.178	0.963	0.82	1.13	0.657	1	loglinear	Cytotoxicity, Interferon Signaling	NM_008390.2:845
Ccl5-mRNA	-0.0969	0.232	-0.552	0.358	0.935	0.682	1.28	0.684	1	lm.nb	Cytokine and Chemokine Signaling, Myeloid Compartment	NM_013653.3:294
Ccne1-mRNA	-0.031	0.0763	-0.18	0.118	0.979	0.882	1.09	0.691	1	loglinear	Angiogenesis, Cell Proliferation, Metabolic Stress, PI3K-Akt	NM_007633.2:885
Blk-mRNA	0.0356	0.0888	-0.139	0.21	1.02	0.908	1.16	0.696	1	loglinear	Lymphoid Compartment	NM_007549.2:2198
Gmip-mRNA	-0.0359	0.0898	-0.212	0.14	0.975	0.863	1.1	0.696	1	loglinear		NM_198101.1:3220
Cd3g-mRNA	0.0642	0.161	-0.251	0.379	1.05	0.84	1.3	0.697	1	lm.nb	Costimulatory Signaling, Lymphoid Compartment	NM_009850.2:430
Tyms-mRNA	-0.123	0.316	-0.742	0.496	0.919	0.598	1.41	0.705	1	lm.nb	Cell Proliferation	NM_021288.3:2449
Ccr4-mRNA	0.0764	0.197	-0.309	0.462	1.05	0.807	1.38	0.705	1	lm.nb	Cytokine and Chemokine Signaling, Lymphoid Compartment	NM_009916.2:1670
Tpi1-mRNA	0.0572	0.147	-0.232	0.346	1.04	0.852	1.27	0.705	1	loglinear	Metabolic Stress	NM_009415.2:86
Ero1l-mRNA	0.0251	0.0653	-0.103	0.153	1.02	0.931	1.11	0.707	1	loglinear	Metabolic Stress	NM_015774.3:3870
Ghr-mRNA	0.21	0.56	-0.887	1.31	1.16	0.541	2.47	0.714	1	lm.nb	Cytotoxicity, Interferon Signaling, JAK-STAT Signaling, PI3K-Akt	NM_001048147.1:355
Rock1-mRNA	-0.0505	0.137	-0.318	0.217	0.966	0.802	1.16	0.718	1	lm.nb	Apoptosis, Cytokine and Chemokine Signaling, Immune Cell Adhesion and Migration, TGF-beta Signaling	NM_009071.2:374
Myd88-mRNA	0.0408	0.111	-0.176	0.257	1.03	0.885	1.2	0.719	1	loglinear		NM_010851.2:1595
Birc5-mRNA	-0.0414	0.114	-0.265	0.183	0.972	0.832	1.13	0.723	1	loglinear	Apoptosis, Cell Proliferation	NM_001012273.1:3188
Mmp12-mRNA	0.0891	0.246	-0.393	0.571	1.06	0.762	1.49	0.723	1	lm.nb	Matrix Remodeling and Metastasis	NM_008605.3:592
Spib-mRNA	0.0485	0.134	-0.214	0.311	1.03	0.862	1.24	0.724	1	lm.nb		NM_019866.1:2036
Ccr5-mRNA	-0.0554	0.153	-0.356	0.245	0.962	0.781	1.19	0.725	1	loglinear	Antigen Presentation, Cytokine and Chemokine Signaling	NM_009917.5:1340
Brd3-mRNA	0.0457	0.131	-0.211	0.303	1.03	0.864	1.23	0.733	1	lm.nb	Epigenetic Regulation	NM_001113573.1:2690
Cd96-mRNA	0.0481	0.139	-0.224	0.32	1.03	0.856	1.25	0.735	1	lm.nb	Lymphoid Compartment	NM_032465.2:440
Fasl-mRNA	-0.0546	0.158	-0.365	0.256	0.963	0.777	1.19	0.736	1	lm.nb	Cytotoxicity, MAPK, NF-kappaB Signaling, PI3K-Akt	NM_001205243.1:1506
E2f3-mRNA	-0.065	0.19	-0.437	0.307	0.956	0.739	1.24	0.738	1	lm.nb	Angiogenesis, Cell Proliferation, Metabolic Stress, Notch Signaling	NM_010093.3:1975
Gbp2-mRNA	0.0579	0.17	-0.275	0.391	1.04	0.826	1.31	0.739	1	lm.nb	Interferon Signaling	NM_010260.1:1996
Tnf-mRNA	-0.0465	0.139	-0.319	0.226	0.968	0.801	1.17	0.744	1	lm.nb	Antigen Presentation, MAPK, Metabolic Stress, NF-kappaB Signaling, TGF-beta Signaling	NM_013693.2:514
Psmb10-mRNA	-0.0402	0.12	-0.276	0.196	0.973	0.826	1.15	0.744	1	loglinear	Antigen Presentation, Apoptosis, Cell Proliferation, Costimulatory Signaling, Hedgehog Signaling, NF-kappaB Signaling	NM_013640.3:385
Wdr76-mRNA	-0.02	0.0659	-0.149	0.109	0.986	0.902	1.08	0.766	1	loglinear		NM_030234.2:1294
Myc-mRNA	0.0222	0.0755	-0.126	0.17	1.02	0.917	1.13	0.774	1	loglinear	Cell Proliferation, JAK-STAT Signaling, MAPK, Metabolic Stress, Notch Signaling, PI3K-Akt, TGF-beta Signaling, Wnt Signaling	NM_001177354.1:1859
Srp54a-mRNA	0.0403	0.137	-0.229	0.309	1.03	0.853	1.24	0.774	1	lm.nb		NM_011899.4:3278
Mlh1-mRNA	0.0522	0.178	-0.296	0.401	1.04	0.814	1.32	0.774	1	lm.nb	Cell Proliferation, DNA Damage Repair	NM_026810.2:2390
Epm2aip1-mRNA	0.0378	0.129	-0.216	0.291	1.03	0.861	1.22	0.775	1	lm.nb		NM_175266.4:3112
Tnfsf12-mRNA	0.043	0.148	-0.246	0.332	1.03	0.843	1.26	0.775	1	loglinear	NF-kappaB Signaling	NM_011614.3:1215
Cxcl9-mRNA	-0.047	0.164	-0.369	0.275	0.968	0.774	1.21	0.78	1	lm.nb	Cytokine and Chemokine Signaling, Lymphoid Compartment	NM_008599.2:40
Hdac4-mRNA	0.0273	0.0968	-0.162	0.217	1.02	0.894	1.16	0.783	1	loglinear	Epigenetic Regulation, Notch Signaling	XM_006529302.1:4402
Eomes-mRNA	-0.0416	0.148	-0.332	0.249	0.972	0.794	1.19	0.784	1	lm.nb	Lymphoid Compartment	NM_010136.2:2665
Tnfrsf25-mRNA	0.0425	0.156	-0.263	0.348	1.03	0.833	1.27	0.79	1	lm.nb	Costimulatory Signaling, Lymphoid Compartment, NF-kappaB Signaling	NM_033042.3:685
Lck-mRNA	0.0377	0.139	-0.234	0.309	1.03	0.85	1.24	0.79	1	lm.nb	Costimulatory Signaling, Lymphoid Compartment	NM_001162433.1:1876
Rela-mRNA	-0.0143	0.0545	-0.121	0.0926	0.99	0.919	1.07	0.798	1	loglinear	Costimulatory Signaling, Cytokine and Chemokine Signaling, Hypoxia, MAPK, Metabolic Stress, NF-kappaB Signaling, PI3K-Akt	NM_009045.4:2283
Il2rb-mRNA	-0.0324	0.126	-0.28	0.215	0.978	0.824	1.16	0.802	1	lm.nb	Costimulatory Signaling, Cytokine and Chemokine Signaling, JAK-STAT Signaling, PI3K-Akt	NM_008368.3:2365
Ikzf3-mRNA	0.0266	0.105	-0.179	0.233	1.02	0.883	1.17	0.804	1	loglinear	Epigenetic Regulation, Lymphoid Compartment	NM_011771.1:1856
Prkacb-mRNA	0.0131	0.0525	-0.0898	0.116	1.01	0.94	1.08	0.807	1	loglinear	Autophagy, Cytokine and Chemokine Signaling, Hedgehog Signaling, MAPK, Wnt Signaling	NM_011100.3:3754
Cd79a-mRNA	0.0655	0.268	-0.46	0.591	1.05	0.727	1.51	0.811	1	lm.nb	Lymphoid Compartment	NM_007655.3:1175
Prf1-mRNA	0.0275	0.113	-0.193	0.248	1.02	0.875	1.19	0.811	1	loglinear	Cytotoxicity, Lymphoid Compartment	NM_011073.2:1350
Vsir-mRNA	-0.0244	0.105	-0.231	0.182	0.983	0.852	1.13	0.821	1	loglinear		NM_001159572.1:1322
Notch1-mRNA	0.0264	0.115	-0.199	0.252	1.02	0.871	1.19	0.822	1	lm.nb	Notch Signaling	NM_008714.3:2795
Cxcl16-mRNA	0.0408	0.178	-0.309	0.39	1.03	0.807	1.31	0.823	1	lm.nb	Cytokine and Chemokine Signaling, Lymphoid Compartment	NM_023158.6:679
Cd28-mRNA	-0.0253	0.111	-0.242	0.192	0.983	0.845	1.14	0.824	1	lm.nb	Costimulatory Signaling, Immune Cell Adhesion and Migration, Lymphoid Compartment	NM_007642.4:526
Ccnd2-mRNA	0.0228	0.102	-0.177	0.222	1.02	0.885	1.17	0.826	1	loglinear	Angiogenesis, Cell Proliferation, JAK-STAT Signaling, PI3K-Akt, Wnt Signaling	NM_009829.3:1665
TREX-mRNA	0.0234	0.108	-0.188	0.235	1.02	0.878	1.18	0.832	1	loglinear		NM_011637.6:422
Il11ra1-mRNA	0.0605	0.28	-0.489	0.61	1.04	0.713	1.53	0.833	1	lm.nb	Cytokine and Chemokine Signaling, Cytotoxicity, JAK-STAT Signaling	NM_010549.3:19
Ezh2-mRNA	-0.0212	0.101	-0.218	0.176	0.985	0.859	1.13	0.837	1	loglinear	Angiogenesis, Epigenetic Regulation, Metabolic Stress	NM_007971.2:1551
Tnfsf13b-mRNA	0.0321	0.155	-0.272	0.336	1.02	0.828	1.26	0.839	1	lm.nb	NF-kappaB Signaling	NM_033622.1:225
Nod2-mRNA	0.0369	0.188	-0.332	0.406	1.03	0.795	1.32	0.848	1	lm.nb		NM_145857.2:2890
Tap1-mRNA	0.0204	0.105	-0.185	0.226	1.01	0.88	1.17	0.849	1	loglinear	Antigen Presentation	NM_001161730.1:1865
Vhl-mRNA	0.0377	0.205	-0.363	0.439	1.03	0.777	1.36	0.857	1	lm.nb	Antigen Presentation, Hypoxia, Metabolic Stress	NM_009507.3:820
Relb-mRNA	0.0194	0.107	-0.19	0.228	1.01	0.877	1.17	0.859	1	lm.nb	MAPK, NF-kappaB Signaling	NM_009046.2:2013
Cd36-mRNA	-0.0461	0.258	-0.552	0.46	0.969	0.682	1.38	0.861	1	lm.nb	Antigen Presentation, Matrix Remodeling and Metastasis	NM_007643.3:1520
Sfxn1-mRNA	-0.0135	0.0776	-0.166	0.139	0.991	0.892	1.1	0.864	1	loglinear		NM_027324.5:142
Hif1a-mRNA	-0.0125	0.0723	-0.154	0.129	0.991	0.899	1.09	0.865	1	loglinear	Autophagy, Hypoxia, Metabolic Stress, Notch Signaling	NM_010431.2:4467
Cx3cl1-mRNA	0.0381	0.227	-0.407	0.484	1.03	0.754	1.4	0.87	1	lm.nb	Cytokine and Chemokine Signaling, Lymphoid Compartment	NM_009142.3:125
Hey1-mRNA	0.0405	0.267	-0.483	0.564	1.03	0.715	1.48	0.882	1	lm.nb	Angiogenesis, Notch Signaling	NM_010423.2:1850
Tbx21-mRNA	-0.0228	0.154	-0.324	0.278	0.984	0.799	1.21	0.885	1	lm.nb	Lymphoid Compartment	NM_019507.2:2160
Ifi27-mRNA	0.0161	0.109	-0.198	0.23	1.01	0.872	1.17	0.885	1	loglinear	Cytotoxicity, Interferon Signaling, Lymphoid Compartment	NM_026790.2:166
Melk-mRNA	-0.0182	0.131	-0.274	0.238	0.987	0.827	1.18	0.892	1	loglinear	Cell Proliferation	NM_010790.2:1253
Ccl19-mRNA	-0.0229	0.166	-0.349	0.303	0.984	0.785	1.23	0.893	1	lm.nb	Cytokine and Chemokine Signaling	NM_011888.2:465
Tnfrsf18-mRNA	0.0183	0.133	-0.243	0.279	1.01	0.845	1.21	0.893	1	lm.nb	NF-kappaB Signaling	NM_009400.2:840
Tgfb3-mRNA	-0.0334	0.247	-0.517	0.45	0.977	0.699	1.37	0.895	1	lm.nb	MAPK, Matrix Remodeling and Metastasis, TGF-beta Signaling	NM_009368.2:2410
Fas-mRNA	0.0164	0.122	-0.222	0.255	1.01	0.857	1.19	0.895	1	lm.nb	MAPK	NM_007987.2:95
Got1-mRNA	-0.0126	0.0949	-0.199	0.173	0.991	0.871	1.13	0.896	1	loglinear	Metabolic Stress	NM_010324.2:1336
Cd6-mRNA	0.018	0.136	-0.249	0.285	1.01	0.841	1.22	0.897	1	lm.nb	Immune Cell Adhesion and Migration, Lymphoid Compartment	NM_001037801.2:1315
Il1r2-mRNA	-0.0245	0.187	-0.391	0.342	0.983	0.763	1.27	0.898	1	lm.nb	Cytokine and Chemokine Signaling, MAPK	NM_010555.4:458
Syk-mRNA	0.0137	0.108	-0.199	0.226	1.01	0.871	1.17	0.901	1	loglinear	PI3K-Akt	NM_001198977.1:2064
Tnfrsf4-mRNA	-0.0199	0.163	-0.34	0.3	0.986	0.79	1.23	0.905	1	lm.nb	NF-kappaB Signaling	NM_011659.2:320
Ltb-mRNA	-0.0127	0.111	-0.23	0.204	0.991	0.853	1.15	0.911	1	lm.nb	NF-kappaB Signaling	NM_008518.2:163
Il21r-mRNA	-0.00625	0.0574	-0.119	0.106	0.996	0.921	1.08	0.915	1	loglinear	Cytokine and Chemokine Signaling, JAK-STAT Signaling	NM_021887.1:619
Tnfrsf14-mRNA	0.0107	0.106	-0.197	0.219	1.01	0.872	1.16	0.921	1	lm.nb	Costimulatory Signaling, NF-kappaB Signaling	NM_178931.2:625
Slc7a5-mRNA	-0.0126	0.129	-0.265	0.24	0.991	0.832	1.18	0.923	1	loglinear	Metabolic Stress	NM_011404.3:2867
Hdac11-mRNA	0.0171	0.18	-0.336	0.37	1.01	0.792	1.29	0.926	1	lm.nb	Epigenetic Regulation, Notch Signaling	NM_144919.2:2125
Nbn-mRNA	-0.0118	0.124	-0.256	0.232	0.992	0.838	1.17	0.926	1	lm.nb	Cell Proliferation, DNA Damage Repair, Metabolic Stress	NM_013752.3:1315
Casp3-mRNA	0.0104	0.11	-0.205	0.226	1.01	0.868	1.17	0.926	1	loglinear	Apoptosis, MAPK, Matrix Remodeling and Metastasis	NM_009810.3:565
Psmb9-mRNA	-0.00998	0.112	-0.229	0.209	0.993	0.853	1.16	0.93	1	loglinear	Antigen Presentation, Apoptosis, Cell Proliferation, Costimulatory Signaling, Hedgehog Signaling, NF-kappaB Signaling	NM_013585.2:285
S100a8-mRNA	0.0457	0.529	-0.991	1.08	1.03	0.503	2.12	0.933	1	lm.nb	Myeloid Compartment	NM_013650.2:227
Nfatc2-mRNA	0.0054	0.0672	-0.126	0.137	1	0.916	1.1	0.937	1	loglinear	Costimulatory Signaling, Wnt Signaling	NM_001136073.2:5160
Pdgfrb-mRNA	0.0109	0.144	-0.27	0.292	1.01	0.829	1.22	0.941	1	lm.nb	MAPK, Metabolic Stress, PI3K-Akt	NM_001146268.1:1435
H2-K1-mRNA	-0.00547	0.095	-0.192	0.181	0.996	0.876	1.13	0.955	1	loglinear	Antigen Presentation, Immune Cell Adhesion and Migration, Interferon Signaling	NM_001001892.2:37
Rorc-mRNA	-0.0169	0.295	-0.595	0.561	0.988	0.662	1.47	0.955	1	lm.nb		NM_011281.2:648
Psmb5-mRNA	-0.00661	0.121	-0.244	0.231	0.995	0.844	1.17	0.957	1	lm.nb	Antigen Presentation, Apoptosis, Cell Proliferation, Costimulatory Signaling, Hedgehog Signaling, NF-kappaB Signaling	NM_011186.1:537
Irf3-mRNA	0.00259	0.0476	-0.0907	0.0959	1	0.939	1.07	0.957	1	loglinear	Interferon Signaling	NM_016849.4:526
Prr5-mRNA	-0.00635	0.119	-0.239	0.227	0.996	0.847	1.17	0.958	1	lm.nb	Costimulatory Signaling, Metabolic Stress	NM_146061.4:770
Pfkfb3-mRNA	-0.00557	0.105	-0.211	0.2	0.996	0.864	1.15	0.958	1	lm.nb	Hypoxia, Metabolic Stress	NM_133232.2:3785
Anln-mRNA	-0.00669	0.15	-0.301	0.288	0.995	0.812	1.22	0.965	1	lm.nb	Cell Proliferation	NM_028390.3:1605
Brd4-mRNA	-0.00462	0.107	-0.213	0.204	0.997	0.862	1.15	0.966	1	loglinear	Epigenetic Regulation	NM_001286630.1:2155
Fadd-mRNA	0.00468	0.143	-0.276	0.286	1	0.826	1.22	0.974	1	loglinear	Apoptosis	NM_010175.5:2641
Il18bp-mRNA	-0.00354	0.114	-0.226	0.219	0.998	0.855	1.16	0.976	1	lm.nb	Costimulatory Signaling, Cytokine and Chemokine Signaling	NM_010531.1:188
Dnmt1-mRNA	-0.00284	0.0922	-0.183	0.178	0.998	0.881	1.13	0.976	1	loglinear	Epigenetic Regulation	NM_010066.3:2380
Smap1-mRNA	-0.000952	0.0323	-0.0643	0.0624	0.999	0.956	1.04	0.977	1	loglinear		NM_028534.3:929
Tap2-mRNA	0.00285	0.101	-0.195	0.2	1	0.874	1.15	0.978	1	loglinear	Antigen Presentation	NM_011530.3:139
Icam1-mRNA	0.00298	0.114	-0.22	0.225	1	0.859	1.17	0.979	1	lm.nb	Immune Cell Adhesion and Migration, Interferon Signaling, Matrix Remodeling and Metastasis	NM_010493.2:2195
Pdgfb-mRNA	-0.00348	0.133	-0.265	0.258	0.998	0.832	1.2	0.98	1	lm.nb	Angiogenesis, MAPK, Matrix Remodeling and Metastasis, PI3K-Akt	NM_011057.3:2325
Il7r-mRNA	0.00338	0.139	-0.269	0.276	1	0.83	1.21	0.981	1	lm.nb	Cytokine and Chemokine Signaling, JAK-STAT Signaling, PI3K-Akt	NM_008372.3:1020
Il12rb2-mRNA	-0.00464	0.2	-0.397	0.387	0.997	0.76	1.31	0.982	1	loglinear	Cytokine and Chemokine Signaling, Cytotoxicity, JAK-STAT Signaling, Lymphoid Compartment	NM_008354.3:2552
Hk1-mRNA	0.00292	0.131	-0.254	0.26	1	0.839	1.2	0.983	1	loglinear	Hypoxia, Metabolic Stress	NM_001146100.1:3676
Rptor-mRNA	-0.00184	0.0854	-0.169	0.166	0.999	0.889	1.12	0.983	1	loglinear	Autophagy, Metabolic Stress, PI3K-Akt	NM_028898.2:6548
Samsn1-mRNA	-0.0012	0.114	-0.226	0.223	0.999	0.855	1.17	0.992	1	loglinear		NM_023380.2:990
Runx3-mRNA	0.001	0.166	-0.325	0.327	1	0.798	1.25	0.995	1	lm.nb		NM_019732.2:3074
Ccl21a-mRNA	-9.37E-05	0.16	-0.314	0.314	1	0.804	1.24	1	1	lm.nb	Cytokine and Chemokine Signaling	NM_011124.4:170
