# Supplementary material for: ICOS is upregulated on T cells following radiation and agonism combined with radiation results in enhanced tumor control
Source: Sci Rep. 2022 Sep 2;12:14954. doi: 10.1038/s41598-022-19256-8 (PMC9440216; doi:10.1038/s41598-022-19256-8)
Supplement: Supplementary file 2 — Supplementary Information 2. [file 41598_2022_19256_MOESM2_ESM.csv]

	Log2 fold change	std error (log2)	Lower confidence limit (log2)	Upper confidence limit (log2)	Linear fold change	Lower confidence limit (linear)	Upper confidence limit (linear)	P-value	BY.p.value	method	Gene.sets	probe.ID
Klrg1-mRNA	1.57	0.332	0.923	2.23	2.98	1.9	4.68	0.000795	1	lm.nb	Cytotoxicity, Lymphoid Compartment	NM_016970.1:825
Gzma-mRNA	1.25	0.294	0.675	1.83	2.38	1.6	3.55	0.00166	1	lm.nb	Cytotoxicity, Lymphoid Compartment	NM_010370.2:680
Ifitm1-mRNA	0.498	0.12	0.264	0.733	1.41	1.2	1.66	0.00193	1	lm.nb	Cytotoxicity, Interferon Signaling, Lymphoid Compartment	NM_001112715.1:412
Ccl17-mRNA	1.32	0.369	0.598	2.04	2.5	1.51	4.12	0.00499	1	lm.nb	Cytokine and Chemokine Signaling, Lymphoid Compartment	NM_011332.2:247
Ccl22-mRNA	0.657	0.191	0.284	1.03	1.58	1.22	2.04	0.00623	1	lm.nb	Cytokine and Chemokine Signaling	NM_009137.2:1096
Ccl20-mRNA	2.82	0.822	1.21	4.43	7.04	2.31	21.5	0.00648	1	lm.nb	Cytokine and Chemokine Signaling, Myeloid Compartment	NM_016960.1:120
Mmp9-mRNA	1.22	0.367	0.504	1.94	2.34	1.42	3.85	0.0076	1	lm.nb	Angiogenesis, Immune Cell Adhesion and Migration, Matrix Remodeling and Metastasis	NM_013599.2:1570
Ghr-mRNA	-2.35	0.715	-3.75	-0.954	0.196	0.0741	0.516	0.00809	1	lm.nb	Cytotoxicity, Interferon Signaling, JAK-STAT Signaling, PI3K-Akt	NM_001048147.1:355
Tnfsf13b-mRNA	0.578	0.177	0.231	0.925	1.49	1.17	1.9	0.00849	1	lm.nb	NF-kappaB Signaling	NM_033622.1:225
Cd36-mRNA	-1.61	0.494	-2.58	-0.645	0.327	0.167	0.639	0.0085	1	lm.nb	Antigen Presentation, Matrix Remodeling and Metastasis	NM_007643.3:1520
Cdc25c-mRNA	0.598	0.19	0.226	0.97	1.51	1.17	1.96	0.0103	1	loglinear	Cell Proliferation	NM_009860.2:42
E2f3-mRNA	0.522	0.172	0.184	0.86	1.44	1.14	1.81	0.0127	1	lm.nb	Angiogenesis, Cell Proliferation, Metabolic Stress, Notch Signaling	NM_010093.3:1975
Pcx-mRNA	-2.63	0.895	-4.38	-0.875	0.162	0.0479	0.545	0.0148	1	lm.nb	Metabolic Stress	NM_008797.3:3815
Anln-mRNA	0.357	0.123	0.116	0.599	1.28	1.08	1.51	0.0158	1	loglinear	Cell Proliferation	NM_028390.3:1605
Palmd-mRNA	-1.01	0.348	-1.69	-0.327	0.497	0.31	0.797	0.0158	1	lm.nb		NM_023245.3:1000
Il2ra-mRNA	0.362	0.126	0.116	0.609	1.29	1.08	1.53	0.0163	1	lm.nb	Costimulatory Signaling, Cytokine and Chemokine Signaling, JAK-STAT Signaling, PI3K-Akt	NM_008367.2:325
Havcr2-mRNA	0.386	0.141	0.111	0.662	1.31	1.08	1.58	0.0206	1	lm.nb	Costimulatory Signaling	NM_134250.2:134
Ctla4-mRNA	0.313	0.117	0.0845	0.541	1.24	1.06	1.46	0.0229	1	loglinear	Costimulatory Signaling, Immune Cell Adhesion and Migration, Lymphoid Compartment	NM_009843.3:1475
Eif4ebp1-mRNA	-0.486	0.184	-0.846	-0.125	0.714	0.556	0.917	0.0246	1	lm.nb	Hypoxia, Metabolic Stress, PI3K-Akt	NM_007918.3:554
P4ha2-mRNA	-0.445	0.171	-0.781	-0.11	0.734	0.582	0.927	0.0264	1	lm.nb		NM_001136076.2:75
Ifnar1-mRNA	0.297	0.116	0.0699	0.524	1.23	1.05	1.44	0.0282	1	lm.nb	Interferon Signaling, JAK-STAT Signaling, PI3K-Akt	NM_010508.1:1195
Dusp5-mRNA	0.733	0.288	0.167	1.3	1.66	1.12	2.46	0.0293	1	lm.nb	MAPK	NM_001085390.1:409
Ikzf2-mRNA	0.386	0.152	0.0879	0.685	1.31	1.06	1.61	0.0295	1	lm.nb	Epigenetic Regulation, Lymphoid Compartment	NM_011770.4:7230
Sgk1-mRNA	0.23	0.0906	0.0521	0.407	1.17	1.04	1.33	0.0296	1	loglinear	Metabolic Stress, PI3K-Akt	NM_001161849.2:1864
Pvrig-mRNA	0.445	0.178	0.0956	0.794	1.36	1.07	1.73	0.0316	1	lm.nb	Costimulatory Signaling	XM_011240963.2:380
Slc7a5-mRNA	0.549	0.223	0.113	0.986	1.46	1.08	1.98	0.0333	1	lm.nb	Metabolic Stress	NM_011404.3:2867
Nf1-mRNA	0.355	0.144	0.0718	0.638	1.28	1.05	1.56	0.0339	1	lm.nb	MAPK	NM_010897.2:8680
Bnip3-mRNA	-0.901	0.37	-1.63	-0.176	0.535	0.324	0.885	0.0351	1	lm.nb	Autophagy, Epigenetic Regulation	NM_009760.4:1108
Adora2a-mRNA	0.248	0.102	0.0476	0.449	1.19	1.03	1.36	0.0357	1	loglinear	Costimulatory Signaling	NM_009630.2:2306
Cdk6-mRNA	0.337	0.14	0.0619	0.611	1.26	1.04	1.53	0.0372	1	lm.nb	Cell Proliferation, Metabolic Stress, PI3K-Akt	NM_009873.2:1542
Foxp3-mRNA	0.369	0.154	0.0668	0.672	1.29	1.05	1.59	0.0378	1	lm.nb		NM_054039.2:194
Glul-mRNA	-0.671	0.287	-1.23	-0.108	0.628	0.425	0.928	0.0416	1	lm.nb		NM_008131.3:2145
Col4a5-mRNA	-0.56	0.242	-1.03	-0.0861	0.678	0.488	0.942	0.0431	1	lm.nb	Matrix Remodeling and Metastasis, PI3K-Akt	NM_001163155.1:1640
Klrd1-mRNA	0.338	0.149	0.0467	0.629	1.26	1.03	1.55	0.0462	1	lm.nb	Antigen Presentation, Cytotoxicity, Lymphoid Compartment	NM_010654.2:434
Xcl1-mRNA	-0.474	0.21	-0.886	-0.0623	0.72	0.541	0.958	0.0477	1	lm.nb	DNA Damage Repair	NM_008510.1:103
Rbl2-mRNA	0.224	0.1	0.0278	0.421	1.17	1.02	1.34	0.0492	1	loglinear	Cell Proliferation, PI3K-Akt, TGF-beta Signaling	NM_011250.4:1054
Epcam-mRNA	-0.611	0.277	-1.15	-0.0683	0.655	0.45	0.954	0.0518	1	lm.nb		NM_008532.2:1550
H2-Q10-mRNA	-1.36	0.621	-2.58	-0.147	0.389	0.167	0.903	0.0528	1	lm.nb	Antigen Presentation, Immune Cell Adhesion and Migration, Interferon Signaling	NM_010391.4:890
Pvr-mRNA	0.46	0.211	0.0464	0.874	1.38	1.03	1.83	0.0543	1	lm.nb	Immune Cell Adhesion and Migration, Lymphoid Compartment	NM_027514.2:962
Ltb-mRNA	-0.241	0.112	-0.461	-0.0213	0.846	0.726	0.985	0.057	1	lm.nb	NF-kappaB Signaling	NM_008518.2:163
Tnfrsf11a-mRNA	0.401	0.189	0.0309	0.771	1.32	1.02	1.71	0.0596	1	lm.nb	NF-kappaB Signaling	NM_009399.3:705
Gzmb-mRNA	1.05	0.498	0.0738	2.02	2.07	1.05	4.07	0.0612	1	lm.nb	Apoptosis, Cytotoxicity, Lymphoid Compartment, Notch Signaling	NM_013542.2:1020
Irf4-mRNA	0.29	0.138	0.0201	0.561	1.22	1.01	1.47	0.0615	1	lm.nb	Cytotoxicity, Interferon Signaling, Lymphoid Compartment	NM_013674.1:1878
Nectin2-mRNA	0.453	0.216	0.0308	0.876	1.37	1.02	1.84	0.0618	1	lm.nb	Costimulatory Signaling, Immune Cell Adhesion and Migration	NM_008990.3:907
Vcam1-mRNA	0.425	0.202	0.0286	0.821	1.34	1.02	1.77	0.0619	1	lm.nb	Immune Cell Adhesion and Migration, Interferon Signaling, Matrix Remodeling and Metastasis	NM_011693.3:376
Egfr-mRNA	-0.524	0.25	-1.01	-0.0337	0.695	0.495	0.977	0.0627	1	lm.nb	Hypoxia, MAPK, Metabolic Stress, PI3K-Akt	NM_207655.2:5460
Dusp1-mRNA	0.365	0.176	0.0193	0.71	1.29	1.01	1.64	0.0653	1	lm.nb	MAPK	NM_013642.3:1730
Pdzk1ip1-mRNA	-0.986	0.483	-1.93	-0.0384	0.505	0.262	0.974	0.0687	1	lm.nb	Myeloid Compartment	NM_026018.3:424
Klrk1-mRNA	0.664	0.331	0.0153	1.31	1.58	1.01	2.48	0.0726	1	lm.nb	Cytotoxicity, Lymphoid Compartment	NM_001083322.1:144
Eif2ak2-mRNA	0.404	0.202	0.00667	0.8	1.32	1	1.74	0.0743	1	lm.nb	Interferon Signaling	NM_011163.4:2445
Sfrp1-mRNA	0.526	0.266	0.00501	1.05	1.44	1	2.07	0.076	1	lm.nb	Wnt Signaling	NM_013834.2:2505
Ngfr-mRNA	0.607	0.307	0.00556	1.21	1.52	1	2.31	0.0761	1	lm.nb	MAPK, PI3K-Akt	NM_033217.3:1995
Vsir-mRNA	0.114	0.0584	-0.000149	0.229	1.08	1	1.17	0.0788	1	loglinear		NM_001159572.1:1322
Ms4a1-mRNA	-0.254	0.131	-0.511	0.00197	0.838	0.702	1	0.0804	1	lm.nb	Lymphoid Compartment	NM_007641.5:394
Twist1-mRNA	-0.771	0.398	-1.55	0.00921	0.586	0.341	1.01	0.0815	1	lm.nb		NM_011658.2:1359
Bcl2-mRNA	0.386	0.203	-0.0119	0.784	1.31	0.992	1.72	0.0864	1	lm.nb	Apoptosis, Autophagy, Hypoxia, JAK-STAT Signaling, PI3K-Akt	NM_009741.3:314
Ccr2-mRNA	0.401	0.211	-0.0126	0.814	1.32	0.991	1.76	0.0866	1	lm.nb	Cytokine and Chemokine Signaling	NM_009915.2:2965
Tnfsf9-mRNA	0.688	0.367	-0.031	1.41	1.61	0.979	2.65	0.0902	1	lm.nb	Costimulatory Signaling	NM_009404.3:292
Angptl4-mRNA	-0.576	0.309	-1.18	0.0289	0.671	0.441	1.02	0.0915	1	lm.nb	Angiogenesis	NM_020581.2:1248
Bnip3l-mRNA	-0.274	0.147	-0.563	0.014	0.827	0.677	1.01	0.0918	1	lm.nb		NM_009761.3:1738
Sirpa-mRNA	0.259	0.14	-0.0157	0.534	1.2	0.989	1.45	0.0943	1	lm.nb	Cytotoxicity, Myeloid Compartment	NM_007547.2:1880
Rasal1-mRNA	0.367	0.199	-0.0223	0.757	1.29	0.985	1.69	0.0943	1	lm.nb	MAPK	NM_013832.4:3035
Met-mRNA	-0.261	0.143	-0.541	0.019	0.835	0.687	1.01	0.0976	1	loglinear	MAPK, Metabolic Stress, PI3K-Akt	NM_008591.2:1280
Gas1-mRNA	-0.549	0.303	-1.14	0.0457	0.683	0.453	1.03	0.101	1	lm.nb	Hedgehog Signaling	NM_008086.1:1964
Dll4-mRNA	0.418	0.238	-0.0473	0.884	1.34	0.968	1.85	0.109	1	lm.nb	Angiogenesis, Myeloid Compartment, Notch Signaling	NM_019454.3:2640
Csf1-mRNA	0.263	0.15	-0.0305	0.556	1.2	0.979	1.47	0.11	1	lm.nb	Cytokine and Chemokine Signaling, MAPK, Myeloid Compartment, PI3K-Akt	NM_001113529.1:1027
Itga1-mRNA	0.323	0.184	-0.0386	0.684	1.25	0.974	1.61	0.111	1	lm.nb	Immune Cell Adhesion and Migration, Lymphoid Compartment, Matrix Remodeling and Metastasis, PI3K-Akt	NM_001033228.3:5610
Mki67-mRNA	0.242	0.141	-0.0346	0.519	1.18	0.976	1.43	0.117	1	lm.nb	Cell Proliferation	NM_001081117.2:4330
Prdm1-mRNA	0.402	0.235	-0.058	0.861	1.32	0.961	1.82	0.118	1	lm.nb	Epigenetic Regulation, Lymphoid Compartment	NM_007548.3:1440
Ccl8-mRNA	0.561	0.328	-0.0815	1.2	1.48	0.945	2.3	0.118	1	lm.nb	Cytokine and Chemokine Signaling, Myeloid Compartment	NM_021443.2:150
Brca2-mRNA	0.355	0.208	-0.0528	0.763	1.28	0.964	1.7	0.119	1	lm.nb	Cell Proliferation, DNA Damage Repair	NM_009765.3:1684
Ifitm2-mRNA	0.433	0.254	-0.0649	0.931	1.35	0.956	1.91	0.119	1	lm.nb	Cytotoxicity, Interferon Signaling	NM_030694.1:87
Tigit-mRNA	0.343	0.202	-0.0524	0.739	1.27	0.964	1.67	0.12	1	lm.nb	Costimulatory Signaling, Immune Cell Adhesion and Migration, Lymphoid Compartment	NM_001146325.1:730
Map3k8-mRNA	0.264	0.155	-0.0409	0.568	1.2	0.972	1.48	0.121	1	lm.nb	Costimulatory Signaling, MAPK	NM_007746.2:1710
Il7r-mRNA	0.422	0.249	-0.0658	0.91	1.34	0.955	1.88	0.121	1	lm.nb	Cytokine and Chemokine Signaling, JAK-STAT Signaling, PI3K-Akt	NM_008372.3:1020
Rorc-mRNA	-0.525	0.312	-1.14	0.0872	0.695	0.455	1.06	0.124	1	lm.nb		NM_011281.2:648
Adam12-mRNA	0.305	0.183	-0.0534	0.664	1.24	0.964	1.58	0.126	1	lm.nb		NM_007400.2:785
Il33-mRNA	0.442	0.265	-0.0777	0.962	1.36	0.948	1.95	0.126	1	lm.nb	Cytokine and Chemokine Signaling	NM_133775.1:1011
Cd1d1-mRNA	-0.264	0.158	-0.574	0.0465	0.833	0.672	1.03	0.127	1	lm.nb	Antigen Presentation, Lymphoid Compartment	NM_007639.3:1340
Nfkb2-mRNA	0.124	0.0751	-0.0227	0.272	1.09	0.984	1.21	0.128	1	loglinear	MAPK, NF-kappaB Signaling	NM_019408.3:3025
Ezh2-mRNA	0.276	0.169	-0.0544	0.607	1.21	0.963	1.52	0.133	1	lm.nb	Angiogenesis, Epigenetic Regulation, Metabolic Stress	NM_007971.2:1551
Hmga1-mRNA	0.658	0.402	-0.131	1.45	1.58	0.913	2.73	0.133	1	lm.nb	Epigenetic Regulation, Metabolic Stress	NM_001166545.1:707
TREX-mRNA	0.331	0.202	-0.0661	0.727	1.26	0.955	1.66	0.133	1	lm.nb		NM_011637.6:422
Pik3r5-mRNA	0.256	0.157	-0.0518	0.563	1.19	0.965	1.48	0.134	1	lm.nb	Cytokine and Chemokine Signaling, Hypoxia, Immune Cell Adhesion and Migration, JAK-STAT Signaling, MAPK, Metabolic Stress, PI3K-Akt	NM_177320.2:3342
Csf2rb-mRNA	0.317	0.194	-0.0642	0.698	1.25	0.956	1.62	0.134	1	lm.nb	Cytokine and Chemokine Signaling, JAK-STAT Signaling	NM_007780.4:4185
Wnt10a-mRNA	-0.607	0.373	-1.34	0.125	0.657	0.395	1.09	0.135	1	lm.nb	Hedgehog Signaling, Wnt Signaling	NM_009518.1:2321
Dab2-mRNA	-0.242	0.149	-0.535	0.0505	0.845	0.69	1.04	0.136	1	lm.nb	Myeloid Compartment	NM_023118.5:335
Cd3e-mRNA	0.185	0.114	-0.0386	0.408	1.14	0.974	1.33	0.136	1	lm.nb	Costimulatory Signaling, Lymphoid Compartment	NM_007648.4:380
Clec5a-mRNA	-0.273	0.169	-0.604	0.0574	0.827	0.658	1.04	0.136	1	lm.nb	Immune Cell Adhesion and Migration, Myeloid Compartment	NM_001038604.1:435
Hdac3-mRNA	-0.205	0.128	-0.457	0.047	0.868	0.729	1.03	0.142	1	loglinear	Epigenetic Regulation, Notch Signaling	NM_010411.2:1682
Tnfrsf1b-mRNA	0.531	0.334	-0.123	1.18	1.44	0.918	2.27	0.143	1	lm.nb	NF-kappaB Signaling	NM_011610.3:3270
Cd28-mRNA	0.341	0.214	-0.0792	0.761	1.27	0.947	1.69	0.143	1	lm.nb	Costimulatory Signaling, Immune Cell Adhesion and Migration, Lymphoid Compartment	NM_007642.4:526
Icos-mRNA	0.192	0.122	-0.0472	0.431	1.14	0.968	1.35	0.147	1	lm.nb	Costimulatory Signaling, Immune Cell Adhesion and Migration, Lymphoid Compartment	NM_017480.1:142
Itgb2-mRNA	0.182	0.116	-0.0456	0.41	1.13	0.969	1.33	0.148	1	lm.nb	Immune Cell Adhesion and Migration, Matrix Remodeling and Metastasis	NM_008404.4:2542
Ptger4-mRNA	0.181	0.116	-0.0464	0.409	1.13	0.968	1.33	0.15	1	loglinear		NM_001136079.1:2605
Tyms-mRNA	0.557	0.358	-0.144	1.26	1.47	0.905	2.39	0.151	1	lm.nb	Cell Proliferation	NM_021288.3:2449
Exo1-mRNA	-0.396	0.255	-0.895	0.103	0.76	0.538	1.07	0.151	1	lm.nb	Cell Proliferation, DNA Damage Repair	NM_012012.4:2214
Mdm2-mRNA	0.23	0.148	-0.0611	0.52	1.17	0.959	1.43	0.153	1	lm.nb	Apoptosis, Cell Proliferation, DNA Damage Repair, MAPK, Metabolic Stress, Notch Signaling, PI3K-Akt, Wnt Signaling	NM_010786.3:515
Dll1-mRNA	0.352	0.228	-0.0939	0.799	1.28	0.937	1.74	0.153	1	lm.nb	Notch Signaling	NM_007865.3:1085
Sbno2-mRNA	0.51	0.331	-0.139	1.16	1.42	0.908	2.23	0.155	1	lm.nb		NM_183426.1:2047
Tlr2-mRNA	0.287	0.186	-0.0786	0.652	1.22	0.947	1.57	0.155	1	lm.nb	Myeloid Compartment, PI3K-Akt	NM_011905.2:255
Cdk2-mRNA	0.447	0.291	-0.124	1.02	1.36	0.917	2.02	0.156	1	lm.nb	Cell Proliferation, DNA Damage Repair, Metabolic Stress, PI3K-Akt	NM_016756.4:1112
Parp4-mRNA	0.206	0.135	-0.0588	0.471	1.15	0.96	1.39	0.158	1	lm.nb	DNA Damage Repair	NM_001145978.2:1348
Adm-mRNA	0.193	0.127	-0.0567	0.442	1.14	0.961	1.36	0.161	1	loglinear		NM_009627.1:935
Nkg7-mRNA	0.348	0.231	-0.104	0.8	1.27	0.931	1.74	0.162	1	lm.nb		NM_024253.4:530
Cd79b-mRNA	-0.304	0.203	-0.702	0.0934	0.81	0.615	1.07	0.165	1	lm.nb	Lymphoid Compartment	NM_008339.2:330
Thbs1-mRNA	0.675	0.452	-0.21	1.56	1.6	0.864	2.95	0.166	1	lm.nb	Angiogenesis, Matrix Remodeling and Metastasis, PI3K-Akt, TGF-beta Signaling	NM_011580.4:20
H2-DMb2-mRNA	-0.283	0.191	-0.658	0.0909	0.822	0.634	1.07	0.169	1	lm.nb	Antigen Presentation, Immune Cell Adhesion and Migration	NM_010388.4:195
Cxcl12-mRNA	0.357	0.242	-0.117	0.831	1.28	0.922	1.78	0.171	1	lm.nb	Cytokine and Chemokine Signaling, Immune Cell Adhesion and Migration, Myeloid Compartment	NM_013655.4:2076
Parp9-mRNA	-0.256	0.174	-0.597	0.0851	0.837	0.661	1.06	0.172	1	lm.nb		NM_030253.2:2725
Dsc3-mRNA	0.26	0.177	-0.0874	0.608	1.2	0.941	1.52	0.173	1	lm.nb	Matrix Remodeling and Metastasis	NM_007882.3:1935
Clec4e-mRNA	-0.497	0.339	-1.16	0.168	0.709	0.447	1.12	0.174	1	lm.nb	Immune Cell Adhesion and Migration, Myeloid Compartment	NM_019948.2:685
Fcer1a-mRNA	0.699	0.482	-0.246	1.64	1.62	0.843	3.13	0.178	1	lm.nb	Myeloid Compartment	NM_010184.1:114
Ccl12-mRNA	0.581	0.403	-0.21	1.37	1.5	0.865	2.59	0.18	1	lm.nb	Cytokine and Chemokine Signaling, Myeloid Compartment	NM_011331.2:173
Atf3-mRNA	0.737	0.517	-0.276	1.75	1.67	0.826	3.36	0.185	1	lm.nb	Antigen Presentation	NM_007498.3:970
Mfge8-mRNA	0.396	0.278	-0.149	0.941	1.32	0.902	1.92	0.185	1	lm.nb		NM_008594.2:1360
Tnfrsf18-mRNA	0.393	0.277	-0.15	0.936	1.31	0.902	1.91	0.186	1	lm.nb	NF-kappaB Signaling	NM_009400.2:840
Jak3-mRNA	0.188	0.133	-0.0724	0.448	1.14	0.951	1.36	0.188	1	lm.nb	Cytokine and Chemokine Signaling, Cytotoxicity, JAK-STAT Signaling, PI3K-Akt	NM_010589.6:360
Cdkn2b-mRNA	0.189	0.134	-0.0731	0.451	1.14	0.951	1.37	0.188	1	lm.nb	Cell Proliferation, Metabolic Stress, TGF-beta Signaling	NM_007670.4:1040
Tnfaip3-mRNA	0.156	0.111	-0.061	0.373	1.11	0.959	1.29	0.189	1	lm.nb		NM_001166402.1:3622
Mx1-mRNA	0.398	0.283	-0.157	0.953	1.32	0.897	1.94	0.19	1	lm.nb	Cytotoxicity, Interferon Signaling, Lymphoid Compartment	NM_010846.1:2485
Tap1-mRNA	0.18	0.128	-0.0711	0.43	1.13	0.952	1.35	0.191	1	lm.nb	Antigen Presentation	NM_001161730.1:1865
Cdkn1a-mRNA	0.474	0.341	-0.194	1.14	1.39	0.874	2.21	0.195	1	lm.nb	Cell Proliferation, Hypoxia, JAK-STAT Signaling, Metabolic Stress, Myeloid Compartment, PI3K-Akt	NM_007669.4:1670
Zeb1-mRNA	0.222	0.16	-0.0922	0.536	1.17	0.938	1.45	0.196	1	lm.nb		NM_011546.3:4125
Itga4-mRNA	0.174	0.126	-0.0733	0.421	1.13	0.95	1.34	0.198	1	lm.nb	Immune Cell Adhesion and Migration, Matrix Remodeling and Metastasis, PI3K-Akt	NM_010576.3:6600
Akt1-mRNA	0.335	0.243	-0.141	0.81	1.26	0.907	1.75	0.198	1	lm.nb	Apoptosis, Autophagy, Costimulatory Signaling, Cytokine and Chemokine Signaling, Hypoxia, JAK-STAT Signaling, MAPK, Metabolic Stress, PI3K-Akt	NM_009652.3:326
Jak2-mRNA	0.235	0.17	-0.0994	0.568	1.18	0.933	1.48	0.199	1	lm.nb	Cytokine and Chemokine Signaling, Cytotoxicity, Epigenetic Regulation, Interferon Signaling, JAK-STAT Signaling, Lymphoid Compartment, PI3K-Akt	NM_008413.3:3735
Gpr160-mRNA	0.407	0.296	-0.173	0.987	1.33	0.887	1.98	0.199	1	lm.nb		NM_001134386.1:930
Fut4-mRNA	0.284	0.207	-0.122	0.689	1.22	0.919	1.61	0.2	1	lm.nb		NM_010242.3:1765
Tnfrsf4-mRNA	0.198	0.146	-0.0877	0.484	1.15	0.941	1.4	0.204	1	lm.nb	NF-kappaB Signaling	NM_011659.2:320
Cxcl10-mRNA	0.653	0.483	-0.294	1.6	1.57	0.815	3.03	0.206	1	lm.nb	Cytokine and Chemokine Signaling, Lymphoid Compartment	NM_021274.1:115
NLRC3-mRNA	0.335	0.249	-0.152	0.823	1.26	0.9	1.77	0.207	1	lm.nb		NM_001081280.1:2508
Itga2-mRNA	0.257	0.191	-0.117	0.632	1.2	0.922	1.55	0.208	1	lm.nb	Immune Cell Adhesion and Migration, Matrix Remodeling and Metastasis, PI3K-Akt	NM_008396.2:3305
Cd6-mRNA	0.237	0.177	-0.109	0.584	1.18	0.927	1.5	0.21	1	lm.nb	Immune Cell Adhesion and Migration, Lymphoid Compartment	NM_001037801.2:1315
Blm-mRNA	0.32	0.239	-0.148	0.788	1.25	0.903	1.73	0.21	1	lm.nb	Apoptosis, Cell Proliferation, DNA Damage Repair	NM_001042527.2:264
P2ry13-mRNA	0.209	0.157	-0.0991	0.518	1.16	0.934	1.43	0.213	1	lm.nb	Myeloid Compartment	NM_028808.3:475
H2-Aa-mRNA	-0.14	0.105	-0.346	0.0664	0.908	0.787	1.05	0.213	1	loglinear	Antigen Presentation, Costimulatory Signaling, Immune Cell Adhesion and Migration, Interferon Signaling	NM_010378.2:450
Fasl-mRNA	0.353	0.266	-0.168	0.873	1.28	0.89	1.83	0.214	1	lm.nb	Cytotoxicity, MAPK, NF-kappaB Signaling, PI3K-Akt	NM_001205243.1:1506
Ctsw-mRNA	0.248	0.187	-0.119	0.614	1.19	0.921	1.53	0.215	1	lm.nb	Antigen Presentation	NM_009985.5:1135
Batf3-mRNA	0.454	0.344	-0.22	1.13	1.37	0.859	2.19	0.216	1	lm.nb	Antigen Presentation	NM_030060.2:345
Gimap4-mRNA	-0.152	0.116	-0.379	0.0742	0.9	0.769	1.05	0.217	1	loglinear		NM_001243199.1:806
Cd274-mRNA	0.338	0.257	-0.167	0.842	1.26	0.891	1.79	0.219	1	lm.nb	Costimulatory Signaling, Immune Cell Adhesion and Migration, Lymphoid Compartment	NM_021893.2:515
Hdac11-mRNA	-0.384	0.293	-0.959	0.19	0.766	0.514	1.14	0.219	1	lm.nb	Epigenetic Regulation, Notch Signaling	NM_144919.2:2125
Casp8-mRNA	0.164	0.125	-0.0819	0.409	1.12	0.945	1.33	0.221	1	lm.nb	Apoptosis	NM_009812.2:1463
Itgax-mRNA	0.373	0.286	-0.187	0.932	1.29	0.878	1.91	0.221	1	lm.nb	Immune Cell Adhesion and Migration, Matrix Remodeling and Metastasis, Myeloid Compartment	NM_021334.2:327
Rock1-mRNA	0.467	0.36	-0.24	1.17	1.38	0.847	2.25	0.224	1	lm.nb	Apoptosis, Cytokine and Chemokine Signaling, Immune Cell Adhesion and Migration, TGF-beta Signaling	NM_009071.2:374
Notch2-mRNA	0.199	0.154	-0.103	0.5	1.15	0.931	1.41	0.225	1	lm.nb	Notch Signaling	NM_010928.1:5110
Wdr76-mRNA	0.108	0.0836	-0.056	0.272	1.08	0.962	1.21	0.226	1	loglinear		NM_030234.2:1294
Cdh11-mRNA	0.276	0.215	-0.146	0.698	1.21	0.904	1.62	0.229	1	lm.nb		NM_009866.5:4075
Ctnnb1-mRNA	-0.196	0.153	-0.496	0.104	0.873	0.709	1.07	0.229	1	lm.nb	Apoptosis, Immune Cell Adhesion and Migration, Wnt Signaling	NM_007614.3:2700
Flnb-mRNA	0.163	0.128	-0.0879	0.415	1.12	0.941	1.33	0.231	1	lm.nb	Interferon Signaling, MAPK	NM_134080.1:8415
Cx3cr1-mRNA	0.18	0.141	-0.097	0.457	1.13	0.935	1.37	0.232	1	lm.nb	Cytokine and Chemokine Signaling	NM_009987.3:2696
Ly96-mRNA	-0.152	0.121	-0.389	0.0848	0.9	0.764	1.06	0.237	1	lm.nb	Apoptosis, Myeloid Compartment	NM_016923.2:276
Trp53-mRNA	0.349	0.279	-0.197	0.896	1.27	0.873	1.86	0.238	1	lm.nb	Apoptosis, Cell Proliferation, DNA Damage Repair, MAPK, Metabolic Stress, Notch Signaling, PI3K-Akt, Wnt Signaling	NM_011640.1:1835
Wnt11-mRNA	0.277	0.222	-0.157	0.711	1.21	0.897	1.64	0.24	1	lm.nb	Hedgehog Signaling, Wnt Signaling	NM_001285792.1:1782
Tnfrsf1a-mRNA	0.259	0.207	-0.147	0.664	1.2	0.903	1.58	0.24	1	lm.nb	MAPK, NF-kappaB Signaling	NM_011609.2:615
Siglec1-mRNA	0.316	0.255	-0.183	0.816	1.25	0.881	1.76	0.243	1	lm.nb	Immune Cell Adhesion and Migration	NM_011426.3:4550
Prkca-mRNA	0.226	0.184	-0.134	0.586	1.17	0.911	1.5	0.246	1	lm.nb	Cell Proliferation, Hypoxia, Immune Cell Adhesion and Migration, MAPK, Matrix Remodeling and Metastasis, Metabolic Stress, PI3K-Akt, Wnt Signaling	NM_011101.3:6965
Il10ra-mRNA	0.235	0.191	-0.139	0.609	1.18	0.908	1.53	0.247	1	lm.nb	Cytokine and Chemokine Signaling, JAK-STAT Signaling	NM_008348.2:2522
Mmrn2-mRNA	0.244	0.198	-0.145	0.632	1.18	0.905	1.55	0.247	1	lm.nb	Angiogenesis	NM_153127.3:600
Vhl-mRNA	0.349	0.285	-0.209	0.908	1.27	0.865	1.88	0.248	1	lm.nb	Antigen Presentation, Hypoxia, Metabolic Stress	NM_009507.3:820
Relb-mRNA	0.234	0.191	-0.141	0.609	1.18	0.907	1.52	0.249	1	lm.nb	MAPK, NF-kappaB Signaling	NM_009046.2:2013
Tnfrsf10b-mRNA	0.408	0.333	-0.245	1.06	1.33	0.844	2.08	0.249	1	lm.nb	Apoptosis	NM_020275.3:1625
Casp3-mRNA	0.148	0.121	-0.0894	0.386	1.11	0.94	1.31	0.249	1	loglinear	Apoptosis, MAPK, Matrix Remodeling and Metastasis	NM_009810.3:565
Ripk3-mRNA	0.269	0.22	-0.162	0.699	1.2	0.894	1.62	0.25	1	lm.nb	Apoptosis	NM_019955.1:270
Chd9-mRNA	0.253	0.208	-0.156	0.661	1.19	0.898	1.58	0.253	1	lm.nb	Matrix Remodeling and Metastasis, TGF-beta Signaling	NM_177224.2:5425
Irf1-mRNA	-0.274	0.227	-0.718	0.17	0.827	0.608	1.13	0.255	1	lm.nb	Cytotoxicity, Interferon Signaling	NM_008390.2:845
Apc-mRNA	0.339	0.283	-0.215	0.893	1.26	0.862	1.86	0.258	1	lm.nb	Apoptosis, Wnt Signaling	NM_007462.3:11300
Igf2r-mRNA	0.136	0.113	-0.0866	0.358	1.1	0.942	1.28	0.259	1	lm.nb	Cytotoxicity, Interferon Signaling, Lymphoid Compartment	NM_010515.2:2980
Lag3-mRNA	0.339	0.284	-0.218	0.896	1.27	0.86	1.86	0.26	1	lm.nb	Costimulatory Signaling, Lymphoid Compartment	NM_008479.2:1680
Myc-mRNA	0.0783	0.0659	-0.0508	0.207	1.06	0.965	1.15	0.262	1	loglinear	Cell Proliferation, JAK-STAT Signaling, MAPK, Metabolic Stress, Notch Signaling, PI3K-Akt, TGF-beta Signaling, Wnt Signaling	NM_001177354.1:1859
Cd4-mRNA	0.315	0.265	-0.205	0.835	1.24	0.867	1.78	0.263	1	lm.nb	Antigen Presentation, Costimulatory Signaling, Immune Cell Adhesion and Migration	NM_013488.2:950
Aldoc-mRNA	-0.278	0.235	-0.738	0.182	0.825	0.6	1.13	0.264	1	lm.nb		NM_009657.3:1545
Btla-mRNA	0.272	0.23	-0.179	0.724	1.21	0.883	1.65	0.265	1	lm.nb	Costimulatory Signaling	NM_001037719.2:24
Ero1l-mRNA	0.147	0.125	-0.0971	0.391	1.11	0.935	1.31	0.265	1	lm.nb	Metabolic Stress	NM_015774.3:3870
Irf7-mRNA	0.381	0.326	-0.258	1.02	1.3	0.836	2.03	0.269	1	lm.nb	Interferon Signaling	NM_016850.2:705
Mrc1-mRNA	-0.225	0.194	-0.605	0.155	0.855	0.657	1.11	0.272	1	lm.nb	Antigen Presentation, Myeloid Compartment	NM_008625.2:3316
Il2rb-mRNA	0.377	0.325	-0.26	1.02	1.3	0.835	2.02	0.273	1	lm.nb	Costimulatory Signaling, Cytokine and Chemokine Signaling, JAK-STAT Signaling, PI3K-Akt	NM_008368.3:2365
Slamf7-mRNA	0.169	0.146	-0.117	0.456	1.12	0.922	1.37	0.274	1	lm.nb	Lymphoid Compartment	NM_144539.5:750
Myct1-mRNA	0.393	0.34	-0.272	1.06	1.31	0.828	2.08	0.274	1	lm.nb		NM_026793.2:205
Ier3-mRNA	0.534	0.461	-0.37	1.44	1.45	0.774	2.71	0.274	1	lm.nb	Myeloid Compartment	NM_133662.2:405
Ldhb-mRNA	-0.19	0.165	-0.513	0.133	0.877	0.701	1.1	0.276	1	lm.nb	Metabolic Stress	NM_008492.2:1138
Ccnd1-mRNA	0.137	0.119	-0.0966	0.371	1.1	0.935	1.29	0.277	1	lm.nb	Cell Proliferation, Epigenetic Regulation, JAK-STAT Signaling, Notch Signaling, PI3K-Akt, Wnt Signaling	NM_007631.1:2000
Birc3-mRNA	0.0974	0.0849	-0.0689	0.264	1.07	0.953	1.2	0.278	1	loglinear	Apoptosis, NF-kappaB Signaling	NM_007464.3:425
Cd247-mRNA	0.236	0.206	-0.167	0.64	1.18	0.891	1.56	0.278	1	lm.nb	Costimulatory Signaling	NM_001113391.2:133
Slc2a1-mRNA	0.375	0.327	-0.267	1.02	1.3	0.831	2.02	0.279	1	lm.nb	Hypoxia, Metabolic Stress	NM_011400.3:2075
Dpp4-mRNA	0.151	0.132	-0.108	0.409	1.11	0.928	1.33	0.28	1	lm.nb	Costimulatory Signaling, Lymphoid Compartment	NM_001159543.1:445
Lgals9-mRNA	0.338	0.296	-0.243	0.919	1.26	0.845	1.89	0.28	1	lm.nb		NM_010708.1:355
Tnfrsf9-mRNA	0.477	0.418	-0.343	1.3	1.39	0.789	2.46	0.281	1	lm.nb		NM_001077508.1:1590
Prf1-mRNA	0.268	0.235	-0.192	0.728	1.2	0.875	1.66	0.281	1	lm.nb	Cytotoxicity, Lymphoid Compartment	NM_011073.2:1350
Tlr7-mRNA	0.211	0.185	-0.152	0.573	1.16	0.9	1.49	0.281	1	lm.nb		NM_133211.4:515
Nectin1-mRNA	0.38	0.334	-0.275	1.03	1.3	0.826	2.05	0.282	1	lm.nb	Immune Cell Adhesion and Migration	NM_021424.2:2772
Tie1-mRNA	0.272	0.24	-0.199	0.743	1.21	0.871	1.67	0.284	1	lm.nb		NM_011587.2:3721
Fanca-mRNA	0.477	0.422	-0.35	1.3	1.39	0.784	2.47	0.285	1	lm.nb	DNA Damage Repair	NM_016925.3:208
Oasl1-mRNA	0.35	0.312	-0.261	0.962	1.27	0.835	1.95	0.287	1	lm.nb	Interferon Signaling	NM_145209.3:342
Pirb-mRNA	0.192	0.171	-0.143	0.527	1.14	0.905	1.44	0.288	1	lm.nb	Costimulatory Signaling, Myeloid Compartment	NM_011095.2:2040
Entpd1-mRNA	0.229	0.204	-0.171	0.629	1.17	0.888	1.55	0.289	1	lm.nb		NM_009848.3:2062
Tmem173-mRNA	0.151	0.135	-0.114	0.416	1.11	0.924	1.33	0.289	1	lm.nb		NM_028261.1:1792
Cd40-mRNA	-0.139	0.124	-0.382	0.105	0.908	0.767	1.08	0.29	1	lm.nb	Costimulatory Signaling, Immune Cell Adhesion and Migration, Lymphoid Compartment, NF-kappaB Signaling	NM_011611.2:1425
Cdc20-mRNA	0.32	0.287	-0.242	0.882	1.25	0.845	1.84	0.291	1	lm.nb	Antigen Presentation, Cell Proliferation	NM_023223.2:185
H2-Q2-mRNA	0.509	0.457	-0.387	1.41	1.42	0.765	2.65	0.292	1	lm.nb	Antigen Presentation, Immune Cell Adhesion and Migration, Interferon Signaling	NM_010392.2:472
Cd8b1-mRNA	0.207	0.186	-0.158	0.571	1.15	0.896	1.49	0.293	1	lm.nb	Antigen Presentation, Immune Cell Adhesion and Migration, Lymphoid Compartment	NM_009858.2:1075
Gbp2-mRNA	-0.332	0.3	-0.92	0.257	0.795	0.528	1.19	0.295	1	lm.nb	Interferon Signaling	NM_010260.1:1996
Itgb3-mRNA	0.275	0.251	-0.216	0.766	1.21	0.861	1.7	0.297	1	lm.nb	Immune Cell Adhesion and Migration, Matrix Remodeling and Metastasis, PI3K-Akt	NM_016780.2:2595
Ikbkg-mRNA	0.289	0.265	-0.23	0.809	1.22	0.852	1.75	0.301	1	lm.nb	Costimulatory Signaling, Cytokine and Chemokine Signaling, MAPK, NF-kappaB Signaling, PI3K-Akt	NM_001161423.1:1642
Il2rg-mRNA	0.163	0.15	-0.13	0.457	1.12	0.914	1.37	0.301	1	lm.nb	Costimulatory Signaling, Cytokine and Chemokine Signaling, JAK-STAT Signaling, Lymphoid Compartment, PI3K-Akt	NM_013563.3:566
Cd300a-mRNA	0.257	0.236	-0.206	0.72	1.2	0.867	1.65	0.301	1	lm.nb	Metabolic Stress	NM_170758.3:1136
Gpsm3-mRNA	0.234	0.215	-0.188	0.656	1.18	0.878	1.58	0.302	1	lm.nb		NM_134116.5:978
Fcgr1-mRNA	0.455	0.421	-0.371	1.28	1.37	0.773	2.43	0.305	1	lm.nb	Antigen Presentation, Interferon Signaling, Myeloid Compartment	NM_010186.5:185
Tapbp-mRNA	0.121	0.112	-0.0989	0.34	1.09	0.934	1.27	0.307	1	lm.nb	Antigen Presentation	NM_009318.2:2195
Pten-mRNA	0.196	0.183	-0.163	0.555	1.15	0.893	1.47	0.309	1	lm.nb	Autophagy, Costimulatory Signaling, Metabolic Stress, PI3K-Akt	NM_008960.2:7029
Syk-mRNA	-0.159	0.149	-0.452	0.134	0.896	0.731	1.1	0.312	1	lm.nb	PI3K-Akt	NM_001198977.1:2064
Itgam-mRNA	-0.213	0.2	-0.605	0.179	0.863	0.657	1.13	0.312	1	lm.nb	Immune Cell Adhesion and Migration, Matrix Remodeling and Metastasis, Myeloid Compartment	NM_001082960.1:3025
Ulbp1-mRNA	0.182	0.172	-0.154	0.518	1.13	0.899	1.43	0.314	1	lm.nb	Antigen Presentation	NM_029975.2:595
Birc5-mRNA	0.292	0.276	-0.248	0.833	1.22	0.842	1.78	0.314	1	lm.nb	Apoptosis, Cell Proliferation	NM_001012273.1:3188
Ikbkb-mRNA	0.172	0.163	-0.147	0.491	1.13	0.903	1.41	0.315	1	lm.nb	Costimulatory Signaling, Cytokine and Chemokine Signaling, MAPK, Metabolic Stress, NF-kappaB Signaling, PI3K-Akt	NM_010546.2:3357
Rpl23-mRNA	-0.35	0.332	-1	0.3	0.785	0.5	1.23	0.316	1	lm.nb		NM_022891.3:914
Icam1-mRNA	0.135	0.128	-0.116	0.385	1.1	0.923	1.31	0.317	1	lm.nb	Immune Cell Adhesion and Migration, Interferon Signaling, Matrix Remodeling and Metastasis	NM_010493.2:2195
Pfkfb3-mRNA	0.152	0.145	-0.131	0.435	1.11	0.913	1.35	0.318	1	lm.nb	Hypoxia, Metabolic Stress	NM_133232.2:3785
Bad-mRNA	0.273	0.26	-0.236	0.782	1.21	0.849	1.72	0.318	1	lm.nb	Apoptosis, Autophagy, MAPK, PI3K-Akt	NM_007522.3:1146
Cd244-mRNA	0.204	0.194	-0.177	0.584	1.15	0.885	1.5	0.319	1	lm.nb		NM_018729.2:262
Notch1-mRNA	0.204	0.196	-0.181	0.589	1.15	0.882	1.5	0.323	1	lm.nb	Notch Signaling	NM_008714.3:2795
Prr5-mRNA	0.198	0.191	-0.176	0.572	1.15	0.885	1.49	0.323	1	lm.nb	Costimulatory Signaling, Metabolic Stress	NM_146061.4:770
Rsad2-mRNA	0.45	0.433	-0.399	1.3	1.37	0.759	2.46	0.323	1	lm.nb	Interferon Signaling	NM_021384.2:3185
Il1b-mRNA	0.717	0.691	-0.638	2.07	1.64	0.643	4.2	0.324	1	lm.nb	Cytokine and Chemokine Signaling, MAPK, Myeloid Compartment	NM_008361.3:1120
Cd7-mRNA	0.125	0.121	-0.112	0.363	1.09	0.926	1.29	0.324	1	lm.nb	Lymphoid Compartment	NM_009854.1:234
Hsd11b1-mRNA	0.131	0.126	-0.117	0.379	1.1	0.922	1.3	0.325	1	loglinear		NM_001044751.1:380
Pdcd1lg2-mRNA	0.331	0.32	-0.295	0.958	1.26	0.815	1.94	0.325	1	lm.nb	Costimulatory Signaling, Immune Cell Adhesion and Migration	NM_021396.2:1870
Traf1-mRNA	0.111	0.107	-0.0995	0.322	1.08	0.933	1.25	0.325	1	loglinear		NM_009421.4:330
Ppargc1b-mRNA	0.152	0.147	-0.136	0.441	1.11	0.91	1.36	0.326	1	lm.nb		NM_133249.2:2805
Id4-mRNA	-0.578	0.56	-1.68	0.52	0.67	0.313	1.43	0.327	1	lm.nb	TGF-beta Signaling	NM_031166.2:875
Ddb2-mRNA	0.26	0.252	-0.235	0.754	1.2	0.85	1.69	0.328	1	lm.nb	DNA Damage Repair	NM_028119.5:94
Rela-mRNA	0.0801	0.0782	-0.0732	0.233	1.06	0.951	1.18	0.33	1	loglinear	Costimulatory Signaling, Cytokine and Chemokine Signaling, Hypoxia, MAPK, Metabolic Stress, NF-kappaB Signaling, PI3K-Akt	NM_009045.4:2283
Casp9-mRNA	0.18	0.176	-0.165	0.525	1.13	0.892	1.44	0.33	1	lm.nb	Apoptosis, PI3K-Akt	NM_015733.4:1675
Thbd-mRNA	0.202	0.197	-0.185	0.588	1.15	0.88	1.5	0.331	1	lm.nb	Antigen Presentation	NM_009378.3:2845
Il11ra1-mRNA	0.41	0.401	-0.377	1.2	1.33	0.77	2.29	0.331	1	lm.nb	Cytokine and Chemokine Signaling, Cytotoxicity, JAK-STAT Signaling	NM_010549.3:19
Pold1-mRNA	0.388	0.381	-0.359	1.13	1.31	0.78	2.19	0.333	1	lm.nb	Cell Proliferation, DNA Damage Repair	NM_011131.3:2215
Tapbpl-mRNA	0.248	0.245	-0.231	0.728	1.19	0.852	1.66	0.334	1	lm.nb		NM_145391.2:1560
Melk-mRNA	0.234	0.232	-0.22	0.689	1.18	0.859	1.61	0.336	1	lm.nb	Cell Proliferation	NM_010790.2:1253
Ptcd2-mRNA	0.127	0.126	-0.119	0.374	1.09	0.921	1.3	0.336	1	lm.nb		NM_026873.2:1535
H2-M3-mRNA	0.151	0.151	-0.145	0.447	1.11	0.905	1.36	0.34	1	lm.nb	Antigen Presentation, Immune Cell Adhesion and Migration	NM_013819.2:1180
H2-Eb1-mRNA	0.299	0.299	-0.287	0.885	1.23	0.819	1.85	0.342	1	lm.nb	Antigen Presentation, Costimulatory Signaling, Immune Cell Adhesion and Migration, Interferon Signaling	NM_010382.2:935
B2m-mRNA	0.0961	0.0965	-0.093	0.285	1.07	0.938	1.22	0.343	1	loglinear	Antigen Presentation, Interferon Signaling	NM_009735.3:177
Cenpf-mRNA	0.146	0.147	-0.142	0.434	1.11	0.906	1.35	0.344	1	lm.nb	Cell Proliferation	NM_001081363.2:9262
Ifi27-mRNA	-0.13	0.131	-0.388	0.127	0.914	0.764	1.09	0.344	1	lm.nb	Cytotoxicity, Interferon Signaling, Lymphoid Compartment	NM_026790.2:166
Ccl7-mRNA	0.515	0.521	-0.506	1.54	1.43	0.704	2.9	0.346	1	lm.nb	Cytokine and Chemokine Signaling	NM_013654.3:141
Itpk1-mRNA	0.145	0.147	-0.143	0.433	1.11	0.905	1.35	0.348	1	lm.nb	Angiogenesis	NM_172584.3:935
H2-K1-mRNA	0.128	0.13	-0.126	0.382	1.09	0.916	1.3	0.348	1	lm.nb	Antigen Presentation, Immune Cell Adhesion and Migration, Interferon Signaling	NM_001001892.2:37
Chuk-mRNA	-0.171	0.173	-0.51	0.169	0.888	0.702	1.12	0.348	1	lm.nb	Costimulatory Signaling, Cytokine and Chemokine Signaling, MAPK, NF-kappaB Signaling, PI3K-Akt	NM_001162410.1:2240
Reln-mRNA	0.408	0.414	-0.404	1.22	1.33	0.756	2.33	0.348	1	lm.nb	Matrix Remodeling and Metastasis, NF-kappaB Signaling, PI3K-Akt	NM_011261.2:10769
Ccnd3-mRNA	0.125	0.127	-0.124	0.374	1.09	0.918	1.3	0.349	1	loglinear	Cell Proliferation, JAK-STAT Signaling, PI3K-Akt, Wnt Signaling	NM_007632.2:1311
Cd70-mRNA	0.493	0.504	-0.495	1.48	1.41	0.71	2.79	0.351	1	lm.nb	Costimulatory Signaling, Lymphoid Compartment, NF-kappaB Signaling	NM_011617.1:650
Vegfc-mRNA	0.201	0.206	-0.204	0.605	1.15	0.868	1.52	0.353	1	lm.nb	Angiogenesis, MAPK, PI3K-Akt	NM_009506.2:1525
Il4-mRNA	-0.406	0.419	-1.23	0.415	0.755	0.427	1.33	0.356	1	lm.nb	Costimulatory Signaling, Cytokine and Chemokine Signaling, JAK-STAT Signaling, PI3K-Akt	NM_021283.1:345
Pdgfrb-mRNA	0.334	0.345	-0.342	1.01	1.26	0.789	2.01	0.356	1	lm.nb	MAPK, Metabolic Stress, PI3K-Akt	NM_001146268.1:1435
Arg2-mRNA	-0.566	0.587	-1.72	0.585	0.676	0.304	1.5	0.358	1	lm.nb		NM_009705.3:85
Smap1-mRNA	0.105	0.11	-0.109	0.32	1.08	0.927	1.25	0.359	1	loglinear		NM_028534.3:929
Cx3cl1-mRNA	0.186	0.194	-0.194	0.565	1.14	0.874	1.48	0.36	1	lm.nb	Cytokine and Chemokine Signaling, Lymphoid Compartment	NM_009142.3:125
Cd27-mRNA	0.103	0.108	-0.108	0.315	1.07	0.928	1.24	0.361	1	lm.nb	Costimulatory Signaling, Lymphoid Compartment, NF-kappaB Signaling	NM_001042564.1:730
Selp-mRNA	0.461	0.486	-0.492	1.41	1.38	0.711	2.67	0.365	1	lm.nb	Immune Cell Adhesion and Migration	NM_011347.1:1570
Cd96-mRNA	0.175	0.185	-0.187	0.538	1.13	0.878	1.45	0.366	1	lm.nb	Lymphoid Compartment	NM_032465.2:440
Il6ra-mRNA	0.225	0.239	-0.243	0.694	1.17	0.845	1.62	0.367	1	lm.nb	Cytokine and Chemokine Signaling, Hypoxia, JAK-STAT Signaling, PI3K-Akt	NM_010559.2:2825
Ly9-mRNA	0.0684	0.0731	-0.0749	0.212	1.05	0.949	1.16	0.372	1	loglinear	Costimulatory Signaling, Lymphoid Compartment	NM_008534.2:1190
Sell-mRNA	0.149	0.16	-0.163	0.462	1.11	0.893	1.38	0.372	1	lm.nb	Immune Cell Adhesion and Migration	XM_006496716.1:1035
ABCG2-mRNA	-0.142	0.152	-0.44	0.156	0.906	0.737	1.11	0.372	1	lm.nb		NM_011920.3:1550
Tnfrsf14-mRNA	0.247	0.265	-0.273	0.767	1.19	0.828	1.7	0.373	1	lm.nb	Costimulatory Signaling, NF-kappaB Signaling	NM_178931.2:625
Il1r2-mRNA	0.326	0.353	-0.366	1.02	1.25	0.776	2.03	0.378	1	lm.nb	Cytokine and Chemokine Signaling, MAPK	NM_010555.4:458
Pfkm-mRNA	0.191	0.209	-0.219	0.601	1.14	0.859	1.52	0.383	1	lm.nb	Metabolic Stress	NM_001163487.1:2665
Pik3cd-mRNA	-0.142	0.155	-0.446	0.163	0.906	0.734	1.12	0.383	1	lm.nb	Autophagy, Cytokine and Chemokine Signaling, Hypoxia, Immune Cell Adhesion and Migration, JAK-STAT Signaling, MAPK, Metabolic Stress, PI3K-Akt	XM_003945690.1:4648
Stat1-mRNA	0.342	0.379	-0.401	1.08	1.27	0.757	2.12	0.388	1	lm.nb	Cytokine and Chemokine Signaling, Cytotoxicity, Interferon Signaling, JAK-STAT Signaling, Lymphoid Compartment	NM_009283.4:4940
Cd40lg-mRNA	0.153	0.17	-0.181	0.487	1.11	0.882	1.4	0.39	1	lm.nb	Costimulatory Signaling, Immune Cell Adhesion and Migration, Lymphoid Compartment, NF-kappaB Signaling	NM_011616.2:600
Ms4a4a-mRNA	0.39	0.435	-0.462	1.24	1.31	0.726	2.37	0.391	1	lm.nb		XM_003086124.1:252
Ccr5-mRNA	0.365	0.407	-0.432	1.16	1.29	0.741	2.24	0.391	1	lm.nb	Antigen Presentation, Cytokine and Chemokine Signaling	NM_009917.5:1340
Nlrp3-mRNA	0.482	0.539	-0.574	1.54	1.4	0.672	2.9	0.392	1	lm.nb	Myeloid Compartment	NM_145827.3:508
Mtor-mRNA	0.134	0.15	-0.16	0.428	1.1	0.895	1.34	0.393	1	lm.nb	Autophagy, Costimulatory Signaling, Hypoxia, JAK-STAT Signaling, Metabolic Stress, PI3K-Akt	NM_020009.2:7745
Ptpn11-mRNA	-0.0727	0.0815	-0.232	0.0872	0.951	0.851	1.06	0.394	1	loglinear	Costimulatory Signaling, Immune Cell Adhesion and Migration, Interferon Signaling, JAK-STAT Signaling, MAPK	NM_011202.3:3710
Cdh2-mRNA	0.17	0.192	-0.206	0.546	1.12	0.867	1.46	0.396	1	lm.nb	Immune Cell Adhesion and Migration	NM_007664.5:1240
Spib-mRNA	-0.157	0.179	-0.509	0.194	0.897	0.703	1.14	0.4	1	lm.nb		NM_019866.1:2036
Srebf1-mRNA	0.207	0.238	-0.259	0.673	1.15	0.835	1.59	0.405	1	lm.nb		NM_011480.4:1678
Ikzf3-mRNA	-0.246	0.284	-0.802	0.31	0.843	0.573	1.24	0.406	1	lm.nb	Epigenetic Regulation, Lymphoid Compartment	NM_011771.1:1856
Ccr9-mRNA	0.218	0.253	-0.277	0.713	1.16	0.825	1.64	0.409	1	lm.nb	Cytokine and Chemokine Signaling	NM_009913.6:1170
Cd200r1-mRNA	0.187	0.218	-0.239	0.614	1.14	0.847	1.53	0.41	1	lm.nb	Immune Cell Adhesion and Migration, Myeloid Compartment	NM_021325.3:229
Uba7-mRNA	0.149	0.173	-0.19	0.489	1.11	0.876	1.4	0.41	1	lm.nb	Antigen Presentation, DNA Damage Repair, Interferon Signaling	NM_023738.4:751
Col5a1-mRNA	0.333	0.387	-0.426	1.09	1.26	0.744	2.13	0.41	1	lm.nb	Matrix Remodeling and Metastasis	NM_015734.2:6145
Dusp2-mRNA	0.126	0.146	-0.161	0.412	1.09	0.894	1.33	0.41	1	lm.nb	MAPK	NM_010090.2:1472
Brd3-mRNA	0.27	0.315	-0.348	0.887	1.21	0.786	1.85	0.412	1	lm.nb	Epigenetic Regulation	NM_001113573.1:2690
Cxcr3-mRNA	-0.215	0.251	-0.707	0.277	0.862	0.613	1.21	0.412	1	lm.nb	Cytokine and Chemokine Signaling, Lymphoid Compartment	NM_009910.2:1308
Egr1-mRNA	0.0974	0.114	-0.126	0.321	1.07	0.917	1.25	0.412	1	lm.nb	Costimulatory Signaling, Interferon Signaling, Lymphoid Compartment	NM_007913.5:2202
Elob-mRNA	0.245	0.286	-0.316	0.805	1.18	0.803	1.75	0.412	1	lm.nb		NM_026305.2:135
Hdac4-mRNA	0.149	0.174	-0.193	0.491	1.11	0.875	1.4	0.413	1	lm.nb	Epigenetic Regulation, Notch Signaling	XM_006529302.1:4402
Rb1-mRNA	0.101	0.119	-0.132	0.335	1.07	0.912	1.26	0.415	1	lm.nb	Cell Proliferation, Metabolic Stress	NM_009029.2:2958
Pck2-mRNA	-0.0772	0.0908	-0.255	0.101	0.948	0.838	1.07	0.416	1	loglinear	Metabolic Stress, PI3K-Akt	NM_028994.2:2210
Maml2-mRNA	0.132	0.156	-0.173	0.438	1.1	0.887	1.35	0.416	1	lm.nb	Notch Signaling	NM_001013813.3:4874
Dnmt1-mRNA	0.0974	0.115	-0.128	0.323	1.07	0.915	1.25	0.417	1	loglinear	Epigenetic Regulation	NM_010066.3:2380
Thy1-mRNA	0.0998	0.118	-0.131	0.331	1.07	0.913	1.26	0.418	1	lm.nb	Immune Cell Adhesion and Migration	NM_009382.3:425
Esr1-mRNA	-0.205	0.243	-0.681	0.271	0.867	0.624	1.21	0.418	1	lm.nb		NM_007956.5:169
Cd2-mRNA	0.108	0.129	-0.144	0.361	1.08	0.905	1.28	0.419	1	lm.nb	Costimulatory Signaling, Immune Cell Adhesion and Migration, Lymphoid Compartment	NM_013486.2:278
Olfml2b-mRNA	0.207	0.247	-0.276	0.691	1.15	0.826	1.61	0.421	1	lm.nb		NM_177068.4:810
Ripk1-mRNA	-0.122	0.146	-0.408	0.164	0.919	0.754	1.12	0.422	1	lm.nb	Apoptosis	NM_009068.3:1246
Cxcr2-mRNA	-0.161	0.195	-0.542	0.22	0.894	0.687	1.17	0.427	1	lm.nb	Cytokine and Chemokine Signaling	NM_009909.3:440
Bcl2l1-mRNA	0.187	0.226	-0.257	0.63	1.14	0.837	1.55	0.429	1	lm.nb	Apoptosis, Autophagy, JAK-STAT Signaling, MAPK, PI3K-Akt	NM_009743.5:1265
Hk1-mRNA	0.106	0.129	-0.147	0.359	1.08	0.903	1.28	0.431	1	lm.nb	Hypoxia, Metabolic Stress	NM_001146100.1:3676
Ccnd2-mRNA	0.115	0.142	-0.162	0.393	1.08	0.894	1.31	0.435	1	lm.nb	Angiogenesis, Cell Proliferation, JAK-STAT Signaling, PI3K-Akt, Wnt Signaling	NM_009829.3:1665
Nbn-mRNA	-0.0752	0.093	-0.257	0.107	0.949	0.837	1.08	0.437	1	loglinear	Cell Proliferation, DNA Damage Repair, Metabolic Stress	NM_013752.3:1315
Irf8-mRNA	-0.0845	0.105	-0.291	0.122	0.943	0.817	1.09	0.441	1	loglinear	Antigen Presentation, Interferon Signaling	NM_008320.3:2274
Cdh5-mRNA	0.119	0.149	-0.173	0.41	1.09	0.887	1.33	0.443	1	lm.nb	Immune Cell Adhesion and Migration	NM_009868.4:1300
H2-DMa-mRNA	0.248	0.311	-0.362	0.857	1.19	0.778	1.81	0.445	1	lm.nb	Antigen Presentation, Immune Cell Adhesion and Migration	NM_010386.4:1295
Pias4-mRNA	0.0947	0.12	-0.14	0.329	1.07	0.908	1.26	0.447	1	loglinear	Cell Proliferation, DNA Damage Repair, JAK-STAT Signaling	NM_021501.4:125
Runx3-mRNA	0.191	0.242	-0.284	0.665	1.14	0.821	1.59	0.449	1	lm.nb		NM_019732.2:3074
Cxcr4-mRNA	0.134	0.171	-0.203	0.47	1.1	0.869	1.38	0.454	1	lm.nb	Cytokine and Chemokine Signaling, Immune Cell Adhesion and Migration	NM_009911.3:665
Cmtm6-mRNA	0.0786	0.101	-0.119	0.276	1.06	0.921	1.21	0.454	1	loglinear	Costimulatory Signaling	NM_026036.3:1075
Cmklr1-mRNA	-0.172	0.221	-0.605	0.261	0.888	0.657	1.2	0.455	1	lm.nb		NM_008153.3:438
Eno1-mRNA	0.152	0.198	-0.235	0.54	1.11	0.85	1.45	0.458	1	lm.nb	Hypoxia, Metabolic Stress	NM_023119.2:47
H2-Ob-mRNA	-0.182	0.237	-0.647	0.283	0.882	0.639	1.22	0.461	1	lm.nb	Antigen Presentation, Immune Cell Adhesion and Migration, Lymphoid Compartment	NM_010389.3:1205
Tbxas1-mRNA	0.389	0.507	-0.606	1.38	1.31	0.657	2.61	0.461	1	lm.nb		NM_011539.3:1125
Oas2-mRNA	0.268	0.35	-0.417	0.953	1.2	0.749	1.94	0.461	1	lm.nb	Cytotoxicity, Interferon Signaling	NM_145227.3:1148
Bcat1-mRNA	0.0865	0.113	-0.135	0.309	1.06	0.91	1.24	0.463	1	loglinear		NM_001024468.3:430
Twf1-mRNA	-0.0945	0.124	-0.337	0.148	0.937	0.792	1.11	0.463	1	loglinear		NM_008971.4:1368
Ctss-mRNA	-0.206	0.271	-0.737	0.324	0.867	0.6	1.25	0.464	1	lm.nb	Antigen Presentation, Matrix Remodeling and Metastasis	NM_021281.3:1044
Ifi35-mRNA	-0.145	0.191	-0.52	0.229	0.904	0.697	1.17	0.464	1	lm.nb	Cytotoxicity, Interferon Signaling	NM_027320.4:820
Tpi1-mRNA	0.178	0.233	-0.279	0.635	1.13	0.824	1.55	0.464	1	lm.nb	Metabolic Stress	NM_009415.2:86
Mxi1-mRNA	0.0903	0.119	-0.143	0.324	1.06	0.906	1.25	0.466	1	lm.nb		NM_001008542.2:1274
Tlr8-mRNA	0.259	0.342	-0.412	0.93	1.2	0.752	1.91	0.467	1	lm.nb	Myeloid Compartment	NM_133212.2:110
Nfam1-mRNA	-0.162	0.215	-0.584	0.26	0.894	0.667	1.2	0.47	1	lm.nb	Myeloid Compartment	NM_028728.2:390
Arid1a-mRNA	0.14	0.186	-0.225	0.505	1.1	0.856	1.42	0.47	1	lm.nb	Epigenetic Regulation	NM_001080819.1:5193
Ticam1-mRNA	0.0943	0.125	-0.152	0.34	1.07	0.9	1.27	0.47	1	loglinear	Apoptosis	NM_174989.4:2159
Nfkb1-mRNA	0.222	0.296	-0.358	0.803	1.17	0.78	1.74	0.47	1	lm.nb	Costimulatory Signaling, Cytokine and Chemokine Signaling, Hypoxia, MAPK, Metabolic Stress, NF-kappaB Signaling, PI3K-Akt	NM_008689.2:3469
Kif2c-mRNA	0.17	0.227	-0.275	0.616	1.13	0.826	1.53	0.47	1	lm.nb	Antigen Presentation, Cell Proliferation	NM_134471.4:525
Psmb8-mRNA	0.131	0.174	-0.211	0.472	1.09	0.864	1.39	0.471	1	lm.nb	Antigen Presentation, Apoptosis, Cell Proliferation, Costimulatory Signaling, Hedgehog Signaling, Interferon Signaling, NF-kappaB Signaling	NM_010724.2:362
Fadd-mRNA	0.109	0.146	-0.176	0.394	1.08	0.885	1.31	0.472	1	loglinear	Apoptosis	NM_010175.5:2641
Brca1-mRNA	-0.154	0.206	-0.558	0.25	0.899	0.679	1.19	0.472	1	lm.nb	Cell Proliferation, DNA Damage Repair, PI3K-Akt	NM_009764.3:3158
Pkp3-mRNA	0.299	0.4	-0.485	1.08	1.23	0.714	2.12	0.472	1	lm.nb	Matrix Remodeling and Metastasis	NM_019762.2:2675
Axin1-mRNA	0.0811	0.109	-0.133	0.296	1.06	0.912	1.23	0.475	1	loglinear	Wnt Signaling	NM_001159598.1:2450
Stc1-mRNA	0.198	0.268	-0.327	0.723	1.15	0.797	1.65	0.477	1	lm.nb	Angiogenesis	NM_009285.3:2085
Ccr4-mRNA	0.198	0.27	-0.331	0.726	1.15	0.795	1.65	0.48	1	lm.nb	Cytokine and Chemokine Signaling, Lymphoid Compartment	NM_009916.2:1670
Tap2-mRNA	0.22	0.302	-0.373	0.813	1.16	0.772	1.76	0.484	1	lm.nb	Antigen Presentation	NM_011530.3:139
Il12rb2-mRNA	0.341	0.47	-0.581	1.26	1.27	0.669	2.4	0.485	1	lm.nb	Cytokine and Chemokine Signaling, Cytotoxicity, JAK-STAT Signaling, Lymphoid Compartment	NM_008354.3:2552
Ncr1-mRNA	0.147	0.202	-0.25	0.543	1.11	0.841	1.46	0.485	1	lm.nb		NM_010746.3:995
Kras-mRNA	0.098	0.135	-0.167	0.363	1.07	0.891	1.29	0.485	1	loglinear	Autophagy, Cytokine and Chemokine Signaling, MAPK, Metabolic Stress, PI3K-Akt	NM_021284.5:2620
Pkm-mRNA	0.113	0.157	-0.195	0.422	1.08	0.874	1.34	0.487	1	lm.nb	Metabolic Stress	NM_001253883.1:144
Pdk1-mRNA	0.0853	0.118	-0.147	0.317	1.06	0.903	1.25	0.487	1	loglinear	Hypoxia, Metabolic Stress	NM_172665.5:2330
Hey1-mRNA	-0.202	0.28	-0.751	0.348	0.869	0.594	1.27	0.488	1	lm.nb	Angiogenesis, Notch Signaling	NM_010423.2:1850
Cdkn1c-mRNA	-0.267	0.372	-0.995	0.461	0.831	0.502	1.38	0.489	1	lm.nb	Cell Proliferation	NM_009876.3:1240
Tnf-mRNA	0.203	0.284	-0.354	0.759	1.15	0.782	1.69	0.492	1	lm.nb	Antigen Presentation, MAPK, Metabolic Stress, NF-kappaB Signaling, TGF-beta Signaling	NM_013693.2:514
Tnfsf8-mRNA	-0.0861	0.121	-0.324	0.152	0.942	0.799	1.11	0.494	1	lm.nb		NM_009403.3:704
Icam2-mRNA	-0.0768	0.109	-0.29	0.137	0.948	0.818	1.1	0.497	1	lm.nb	Immune Cell Adhesion and Migration, Matrix Remodeling and Metastasis	NM_010494.1:375
Oas3-mRNA	0.278	0.396	-0.498	1.05	1.21	0.708	2.07	0.499	1	lm.nb	Cytotoxicity, Interferon Signaling	NM_145226.2:365
Glud1-mRNA	0.0901	0.129	-0.162	0.342	1.06	0.894	1.27	0.5	1	lm.nb		NM_008133.4:2775
Zap70-mRNA	0.111	0.159	-0.2	0.422	1.08	0.871	1.34	0.5	1	lm.nb	Costimulatory Signaling, Lymphoid Compartment, MAPK	NM_009539.3:1035
PPM1A-mRNA	0.145	0.207	-0.262	0.552	1.11	0.834	1.47	0.501	1	lm.nb		NM_008910.3:1569
Mfng-mRNA	0.21	0.303	-0.383	0.803	1.16	0.767	1.74	0.503	1	lm.nb	Notch Signaling	NM_008595.2:1266
Pms2-mRNA	-0.0942	0.136	-0.36	0.172	0.937	0.779	1.13	0.503	1	lm.nb	DNA Damage Repair	NM_008886.2:827
Tlr1-mRNA	0.0916	0.134	-0.171	0.354	1.07	0.888	1.28	0.509	1	lm.nb	Myeloid Compartment	NM_030682.1:805
Dtx3l-mRNA	-0.102	0.15	-0.396	0.191	0.932	0.76	1.14	0.51	1	lm.nb	Antigen Presentation, Notch Signaling	NM_001013371.2:1550
Taf3-mRNA	-0.0995	0.146	-0.385	0.186	0.933	0.766	1.14	0.51	1	loglinear		NM_027748.3:3395
Il1rn-mRNA	0.458	0.67	-0.855	1.77	1.37	0.553	3.41	0.51	1	lm.nb	Cytokine and Chemokine Signaling, Myeloid Compartment	NM_001039701.3:1220
Il16-mRNA	-0.0799	0.117	-0.309	0.149	0.946	0.807	1.11	0.51	1	loglinear	Cytokine and Chemokine Signaling	NM_010551.3:3105
Tnfsf13-mRNA	0.218	0.32	-0.409	0.846	1.16	0.753	1.8	0.511	1	lm.nb	NF-kappaB Signaling	NM_023517.2:177
Slc1a5-mRNA	-0.121	0.177	-0.468	0.227	0.92	0.723	1.17	0.512	1	lm.nb	Metabolic Stress	NM_009201.2:2185
Rps6kb1-mRNA	0.0952	0.14	-0.179	0.37	1.07	0.883	1.29	0.512	1	lm.nb	Autophagy, Hypoxia, Metabolic Stress, PI3K-Akt, TGF-beta Signaling	NM_001114334.1:2504
Col6a3-mRNA	0.345	0.511	-0.656	1.35	1.27	0.634	2.54	0.514	1	lm.nb	Matrix Remodeling and Metastasis, PI3K-Akt	XM_897036.2:3235
Isg15-mRNA	0.282	0.421	-0.542	1.11	1.22	0.687	2.15	0.517	1	lm.nb	Cytotoxicity, DNA Damage Repair, Interferon Signaling, Lymphoid Compartment	NM_015783.3:389
Fcgrt-mRNA	-0.0804	0.12	-0.316	0.155	0.946	0.804	1.11	0.518	1	lm.nb		NM_010189.3:750
Lyz1-mRNA	-0.105	0.157	-0.412	0.202	0.93	0.751	1.15	0.519	1	lm.nb	Myeloid Compartment	NM_013590.3:1060
Nt5e-mRNA	-0.128	0.192	-0.505	0.248	0.915	0.705	1.19	0.519	1	lm.nb		NM_011851.4:1925
Jak1-mRNA	0.0554	0.083	-0.107	0.218	1.04	0.928	1.16	0.519	1	loglinear	Cytotoxicity, Interferon Signaling, JAK-STAT Signaling, Lymphoid Compartment, PI3K-Akt	NM_146145.2:4080
Cxcr5-mRNA	-0.104	0.156	-0.41	0.202	0.931	0.753	1.15	0.521	1	lm.nb	Cytokine and Chemokine Signaling, Immune Cell Adhesion and Migration	NM_007551.2:1648
Hes1-mRNA	0.167	0.254	-0.331	0.665	1.12	0.795	1.59	0.527	1	lm.nb	Notch Signaling	NM_008235.2:1041
Ms4a6b-mRNA	0.0904	0.138	-0.18	0.361	1.06	0.883	1.28	0.527	1	lm.nb		NM_027209.3:583
Ccl2-mRNA	-0.279	0.426	-1.11	0.555	0.824	0.462	1.47	0.527	1	lm.nb	Cytokine and Chemokine Signaling	NM_011333.3:415
Cd80-mRNA	0.11	0.169	-0.222	0.442	1.08	0.857	1.36	0.531	1	lm.nb	Costimulatory Signaling, Immune Cell Adhesion and Migration, Lymphoid Compartment	NM_009855.2:210
Tnfsf10-mRNA	0.0955	0.147	-0.193	0.384	1.07	0.875	1.3	0.531	1	lm.nb	Apoptosis, Cytotoxicity	NM_009425.2:2055
Brip1-mRNA	0.105	0.162	-0.213	0.423	1.08	0.863	1.34	0.532	1	lm.nb	DNA Damage Repair	NM_178309.2:410
Sh2d1a-mRNA	-0.102	0.157	-0.41	0.207	0.932	0.752	1.15	0.533	1	lm.nb		NR_132588.1:334
Ifit3-mRNA	0.248	0.385	-0.506	1	1.19	0.704	2	0.534	1	lm.nb	Cytotoxicity, Interferon Signaling	NM_010501.1:1290
Socs1-mRNA	0.214	0.333	-0.439	0.866	1.16	0.738	1.82	0.536	1	lm.nb	Antigen Presentation, Interferon Signaling, JAK-STAT Signaling	NM_009896.2:751
Blk-mRNA	0.202	0.316	-0.417	0.822	1.15	0.749	1.77	0.536	1	lm.nb	Lymphoid Compartment	NM_007549.2:2198
S100a8-mRNA	0.35	0.548	-0.725	1.42	1.27	0.605	2.68	0.538	1	lm.nb	Myeloid Compartment	NM_013650.2:227
Casp1-mRNA	-0.0888	0.14	-0.364	0.186	0.94	0.777	1.14	0.541	1	lm.nb	Apoptosis	NM_009807.2:259
Cebpb-mRNA	0.237	0.375	-0.499	0.972	1.18	0.708	1.96	0.542	1	lm.nb	Metabolic Stress, Myeloid Compartment	NM_009883.4:343
Hmgb1-mRNA	-0.0585	0.0929	-0.241	0.124	0.96	0.846	1.09	0.543	1	loglinear	Apoptosis, Autophagy	NM_010439.3:1574
Gata3-mRNA	0.117	0.186	-0.248	0.482	1.08	0.842	1.4	0.544	1	lm.nb	Epigenetic Regulation, Lymphoid Compartment	NM_008091.3:1943
Fgf13-mRNA	0.116	0.185	-0.247	0.479	1.08	0.843	1.39	0.546	1	lm.nb	MAPK, PI3K-Akt	NM_010200.2:1674
Hck-mRNA	0.118	0.189	-0.252	0.488	1.09	0.839	1.4	0.546	1	lm.nb	Cytokine and Chemokine Signaling, Myeloid Compartment	NM_010407.3:1874
Map3k12-mRNA	0.0993	0.16	-0.213	0.412	1.07	0.863	1.33	0.547	1	loglinear	Epigenetic Regulation, MAPK	NM_001163643.1:2941
Ccne1-mRNA	0.0733	0.118	-0.158	0.305	1.05	0.896	1.24	0.549	1	lm.nb	Angiogenesis, Cell Proliferation, Metabolic Stress, PI3K-Akt	NM_007633.2:885
Ifit2-mRNA	0.176	0.285	-0.382	0.734	1.13	0.767	1.66	0.55	1	lm.nb	Cytotoxicity, Interferon Signaling	NM_008332.2:230
Cd84-mRNA	-0.0653	0.107	-0.275	0.144	0.956	0.826	1.11	0.555	1	loglinear		NM_013489.2:915
Cd79a-mRNA	0.2	0.328	-0.444	0.844	1.15	0.735	1.79	0.556	1	lm.nb	Lymphoid Compartment	NM_007655.3:1175
Tnfrsf25-mRNA	0.0954	0.157	-0.212	0.403	1.07	0.863	1.32	0.557	1	lm.nb	Costimulatory Signaling, Lymphoid Compartment, NF-kappaB Signaling	NM_033042.3:685
Stat2-mRNA	-0.169	0.279	-0.716	0.377	0.889	0.609	1.3	0.557	1	lm.nb	Cytokine and Chemokine Signaling, Cytotoxicity, Interferon Signaling, JAK-STAT Signaling, Lymphoid Compartment	NM_019963.1:362
Mre11a-mRNA	0.0847	0.14	-0.189	0.358	1.06	0.877	1.28	0.558	1	lm.nb		NM_018736.2:2376
Il15-mRNA	-0.112	0.186	-0.477	0.252	0.925	0.719	1.19	0.559	1	lm.nb	Costimulatory Signaling, Cytokine and Chemokine Signaling, JAK-STAT Signaling	NM_008357.2:854
Ifngr1-mRNA	0.0574	0.0949	-0.129	0.243	1.04	0.915	1.18	0.559	1	loglinear	Hypoxia, Interferon Signaling, JAK-STAT Signaling	NM_010511.2:984
Vegfb-mRNA	-0.103	0.173	-0.443	0.237	0.931	0.736	1.18	0.565	1	lm.nb	Angiogenesis, MAPK, PI3K-Akt	NM_011697.3:1064
Trim21-mRNA	0.0884	0.149	-0.204	0.381	1.06	0.868	1.3	0.566	1	lm.nb	Antigen Presentation, Interferon Signaling	NM_001082552.1:112
F2rl1-mRNA	0.106	0.179	-0.246	0.458	1.08	0.843	1.37	0.567	1	lm.nb	Lymphoid Compartment	NM_007974.4:205
Got1-mRNA	-0.0825	0.139	-0.356	0.191	0.944	0.781	1.14	0.567	1	lm.nb	Metabolic Stress	NM_010324.2:1336
H2afx-mRNA	0.0918	0.155	-0.213	0.396	1.07	0.863	1.32	0.568	1	lm.nb	Cell Proliferation, DNA Damage Repair, Epigenetic Regulation, Metabolic Stress	NM_010436.2:980
Fas-mRNA	0.0602	0.103	-0.143	0.263	1.04	0.906	1.2	0.573	1	loglinear	MAPK	NM_007987.2:95
Cxcl16-mRNA	0.16	0.281	-0.39	0.711	1.12	0.763	1.64	0.58	1	lm.nb	Cytokine and Chemokine Signaling, Lymphoid Compartment	NM_023158.6:679
Pik3r2-mRNA	-0.179	0.316	-0.799	0.44	0.883	0.575	1.36	0.583	1	lm.nb	Autophagy, Costimulatory Signaling, Cytokine and Chemokine Signaling, Hypoxia, Immune Cell Adhesion and Migration, JAK-STAT Signaling, MAPK, Metabolic Stress, PI3K-Akt	NM_008841.2:230
ULK-mRNA	-0.0727	0.129	-0.325	0.18	0.951	0.798	1.13	0.585	1	lm.nb		NM_009469.3:4050
Msh2-mRNA	0.0879	0.156	-0.217	0.393	1.06	0.86	1.31	0.585	1	lm.nb	DNA Damage Repair	NM_008628.2:2680
Irf5-mRNA	-0.0644	0.114	-0.288	0.16	0.956	0.819	1.12	0.585	1	lm.nb	Interferon Signaling	NM_001252382.1:2085
Msh6-mRNA	0.0762	0.135	-0.189	0.342	1.05	0.877	1.27	0.586	1	lm.nb	DNA Damage Repair	NM_010830.1:4050
Parp12-mRNA	0.144	0.262	-0.369	0.657	1.11	0.774	1.58	0.594	1	lm.nb		NM_172893.3:2282
Hk2-mRNA	0.293	0.533	-0.753	1.34	1.22	0.593	2.53	0.595	1	lm.nb	Hypoxia, Metabolic Stress	NM_013820.3:4404
Cd48-mRNA	0.061	0.113	-0.16	0.282	1.04	0.895	1.22	0.601	1	loglinear	Costimulatory Signaling, Lymphoid Compartment	NM_007649.4:370
Ccl4-mRNA	-0.282	0.525	-1.31	0.746	0.822	0.403	1.68	0.602	1	lm.nb	Antigen Presentation, Cytokine and Chemokine Signaling, Myeloid Compartment	NM_013652.2:370
Oas1a-mRNA	0.178	0.335	-0.479	0.835	1.13	0.718	1.78	0.607	1	lm.nb	Cytotoxicity, Interferon Signaling	NM_145211.2:471
Ccl19-mRNA	0.113	0.213	-0.304	0.53	1.08	0.81	1.44	0.607	1	lm.nb	Cytokine and Chemokine Signaling	NM_011888.2:465
Pecam1-mRNA	-0.113	0.213	-0.53	0.305	0.925	0.692	1.24	0.608	1	lm.nb	Immune Cell Adhesion and Migration, Matrix Remodeling and Metastasis	NM_008816.2:1100
Nid2-mRNA	0.102	0.193	-0.277	0.481	1.07	0.825	1.4	0.611	1	lm.nb	Matrix Remodeling and Metastasis	NM_008695.2:1165
Clec14a-mRNA	0.159	0.304	-0.437	0.755	1.12	0.739	1.69	0.612	1	lm.nb	Immune Cell Adhesion and Migration	NM_025809.5:2454
Zc3h12a-mRNA	0.157	0.299	-0.43	0.743	1.11	0.742	1.67	0.612	1	lm.nb		NM_153159.2:270
Il34-mRNA	-0.213	0.408	-1.01	0.587	0.863	0.496	1.5	0.613	1	lm.nb	Cytokine and Chemokine Signaling	NM_001135100.2:695
Mill2-mRNA	0.185	0.357	-0.515	0.885	1.14	0.7	1.85	0.615	1	lm.nb		NM_153760.2:22
Ly6c1-mRNA	0.13	0.255	-0.37	0.629	1.09	0.774	1.55	0.621	1	lm.nb	Myeloid Compartment	NM_010741.3:51
Il21r-mRNA	-0.0676	0.133	-0.328	0.193	0.954	0.796	1.14	0.622	1	lm.nb	Cytokine and Chemokine Signaling, JAK-STAT Signaling	NM_021887.1:619
Flt1-mRNA	0.124	0.245	-0.356	0.604	1.09	0.781	1.52	0.624	1	lm.nb	Angiogenesis, Hypoxia, MAPK, PI3K-Akt	NM_010228.3:2129
Srp54a-mRNA	0.155	0.307	-0.447	0.758	1.11	0.734	1.69	0.624	1	lm.nb		NM_011899.4:3278
Nras-mRNA	-0.0356	0.0709	-0.175	0.103	0.976	0.886	1.07	0.626	1	loglinear	Autophagy, Cytokine and Chemokine Signaling, MAPK, Metabolic Stress, PI3K-Akt	NM_010937.2:3665
Gbp3-mRNA	-0.0954	0.192	-0.472	0.281	0.936	0.721	1.22	0.63	1	lm.nb	Interferon Signaling	NM_018734.3:1894
Wnt5a-mRNA	-0.193	0.391	-0.96	0.574	0.875	0.514	1.49	0.632	1	lm.nb	Hedgehog Signaling, Wnt Signaling	NM_009524.2:3020
Hif1a-mRNA	0.114	0.232	-0.34	0.569	1.08	0.79	1.48	0.633	1	lm.nb	Autophagy, Hypoxia, Metabolic Stress, Notch Signaling	NM_010431.2:4467
Gimap6-mRNA	-0.051	0.104	-0.254	0.152	0.965	0.838	1.11	0.633	1	loglinear		NM_153175.3:922
Jag1-mRNA	0.0813	0.166	-0.244	0.407	1.06	0.844	1.33	0.635	1	lm.nb	Angiogenesis, Notch Signaling	NM_013822.5:4960
Cd86-mRNA	0.0804	0.165	-0.242	0.403	1.06	0.846	1.32	0.636	1	lm.nb	Costimulatory Signaling, Immune Cell Adhesion and Migration, Lymphoid Compartment	NM_019388.3:708
Il18-mRNA	0.103	0.214	-0.316	0.522	1.07	0.804	1.44	0.64	1	lm.nb	Costimulatory Signaling, Cytokine and Chemokine Signaling	NM_008360.1:270
Kat2b-mRNA	0.0432	0.0898	-0.133	0.219	1.03	0.912	1.16	0.641	1	loglinear	Epigenetic Regulation, Notch Signaling	NM_020005.3:3030
Axl-mRNA	0.0684	0.143	-0.212	0.349	1.05	0.863	1.27	0.644	1	lm.nb		NM_009465.3:3820
Twist2-mRNA	0.153	0.323	-0.48	0.786	1.11	0.717	1.72	0.646	1	lm.nb		NM_007855.2:1102
Nod2-mRNA	0.107	0.231	-0.345	0.56	1.08	0.787	1.47	0.652	1	lm.nb		NM_145857.2:2890
C1qa-mRNA	0.0662	0.147	-0.222	0.355	1.05	0.857	1.28	0.663	1	lm.nb		NM_007572.2:566
Tnfsf4-mRNA	-0.111	0.247	-0.594	0.373	0.926	0.663	1.29	0.663	1	lm.nb	NF-kappaB Signaling	NM_009452.2:346
P4ha1-mRNA	0.0622	0.139	-0.21	0.334	1.04	0.865	1.26	0.663	1	lm.nb		NM_011030.1:1675
H2-D1-mRNA	0.0509	0.114	-0.172	0.274	1.04	0.887	1.21	0.665	1	lm.nb	Antigen Presentation, Immune Cell Adhesion and Migration, Interferon Signaling	NM_010380.3:1133
Bid-mRNA	-0.0806	0.183	-0.44	0.279	0.946	0.737	1.21	0.669	1	lm.nb	Apoptosis	NM_007544.3:1307
Stat3-mRNA	0.0593	0.135	-0.205	0.324	1.04	0.867	1.25	0.67	1	lm.nb	Cytokine and Chemokine Signaling, Hypoxia, JAK-STAT Signaling, Metabolic Stress	NM_011486.4:2677
Ccl1-mRNA	-0.162	0.37	-0.887	0.563	0.894	0.541	1.48	0.671	1	lm.nb	Cytokine and Chemokine Signaling	NM_011329.2:145
Il18r1-mRNA	0.103	0.236	-0.359	0.565	1.07	0.78	1.48	0.671	1	lm.nb	Costimulatory Signaling, Cytokine and Chemokine Signaling, Lymphoid Compartment	NM_001161842.1:620
Robo4-mRNA	0.0664	0.152	-0.231	0.364	1.05	0.852	1.29	0.671	1	lm.nb		NM_028783.2:3486
Ptprc-mRNA	-0.1	0.23	-0.55	0.35	0.933	0.683	1.27	0.671	1	lm.nb	Costimulatory Signaling, Immune Cell Adhesion and Migration	NM_001111316.2:722
H2-T23-mRNA	0.0897	0.21	-0.323	0.502	1.06	0.8	1.42	0.679	1	lm.nb	Antigen Presentation, Immune Cell Adhesion and Migration, Interferon Signaling	NM_010398.3:462
Smad5-mRNA	0.0549	0.129	-0.198	0.307	1.04	0.872	1.24	0.679	1	lm.nb	TGF-beta Signaling	NM_008541.2:2630
Csf3r-mRNA	0.145	0.341	-0.523	0.813	1.11	0.696	1.76	0.679	1	lm.nb	Cytokine and Chemokine Signaling, JAK-STAT Signaling, Myeloid Compartment, PI3K-Akt	NM_001252651.1:1294
ENPP1-mRNA	-0.122	0.29	-0.69	0.445	0.919	0.62	1.36	0.682	1	lm.nb		NM_008813.3:1645
Rad51c-mRNA	0.113	0.27	-0.416	0.643	1.08	0.749	1.56	0.684	1	lm.nb	Cell Proliferation, DNA Damage Repair	NM_053269.3:1036
Eomes-mRNA	0.0484	0.115	-0.178	0.275	1.03	0.884	1.21	0.684	1	loglinear	Lymphoid Compartment	NM_010136.2:2665
Csf1r-mRNA	0.0816	0.198	-0.306	0.469	1.06	0.809	1.38	0.689	1	lm.nb	Cytokine and Chemokine Signaling, MAPK, Myeloid Compartment, PI3K-Akt	NM_001037859.1:3655
Cd8a-mRNA	0.0771	0.187	-0.29	0.444	1.05	0.818	1.36	0.689	1	lm.nb	Antigen Presentation, Immune Cell Adhesion and Migration, Lymphoid Compartment	NM_001081110.2:355
Cep55-mRNA	0.0514	0.125	-0.194	0.296	1.04	0.874	1.23	0.69	1	lm.nb	Cell Proliferation	NM_028760.1:1870
Fcgr2b-mRNA	-0.0794	0.194	-0.46	0.301	0.946	0.727	1.23	0.691	1	lm.nb		NM_001077189.1:1225
Marco-mRNA	-0.0946	0.232	-0.55	0.36	0.937	0.683	1.28	0.692	1	lm.nb	Myeloid Compartment	NM_010766.2:350
Prkacb-mRNA	0.0635	0.156	-0.242	0.369	1.05	0.845	1.29	0.692	1	lm.nb	Autophagy, Cytokine and Chemokine Signaling, Hedgehog Signaling, MAPK, Wnt Signaling	NM_011100.3:3754
C2-mRNA	0.0523	0.129	-0.201	0.305	1.04	0.87	1.24	0.694	1	lm.nb		NM_013484.2:2359
Ifngr2-mRNA	-0.0376	0.0935	-0.221	0.146	0.974	0.858	1.11	0.696	1	loglinear	Hypoxia, Interferon Signaling, JAK-STAT Signaling	NM_008338.3:797
Gls-mRNA	0.0679	0.169	-0.263	0.399	1.05	0.833	1.32	0.696	1	lm.nb	Metabolic Stress	NM_001081081.2:2510
Cd19-mRNA	-0.0583	0.145	-0.342	0.226	0.96	0.789	1.17	0.696	1	lm.nb	Lymphoid Compartment, PI3K-Akt	NM_009844.2:1697
Rad50-mRNA	0.0638	0.159	-0.247	0.375	1.05	0.843	1.3	0.696	1	lm.nb	Cell Proliferation, DNA Damage Repair, Metabolic Stress	NM_009012.2:4165
Fcgr3-mRNA	-0.193	0.484	-1.14	0.756	0.875	0.453	1.69	0.699	1	lm.nb		NM_010188.5:1175
H2-DMb1-mRNA	0.101	0.255	-0.398	0.6	1.07	0.759	1.52	0.699	1	lm.nb	Antigen Presentation, Immune Cell Adhesion and Migration	NM_010387.2:1089
Bcl6b-mRNA	-0.0977	0.246	-0.58	0.384	0.935	0.669	1.31	0.7	1	loglinear	Apoptosis	NM_007528.2:2360
Trat1-mRNA	0.0597	0.151	-0.236	0.355	1.04	0.849	1.28	0.701	1	lm.nb	Costimulatory Signaling	NM_198297.3:535
Psmb10-mRNA	0.0935	0.236	-0.37	0.557	1.07	0.774	1.47	0.701	1	lm.nb	Antigen Presentation, Apoptosis, Cell Proliferation, Costimulatory Signaling, Hedgehog Signaling, NF-kappaB Signaling	NM_013640.3:385
Itgal-mRNA	-0.101	0.258	-0.606	0.404	0.932	0.657	1.32	0.703	1	lm.nb	Immune Cell Adhesion and Migration, Matrix Remodeling and Metastasis	NM_008400.2:950
Cd38-mRNA	0.0611	0.157	-0.246	0.369	1.04	0.843	1.29	0.705	1	lm.nb	Lymphoid Compartment	NM_007646.4:1490
Cmtm4-mRNA	-0.0769	0.198	-0.466	0.312	0.948	0.724	1.24	0.706	1	lm.nb	Costimulatory Signaling	NM_153582.5:2884
Prkx-mRNA	-0.0617	0.159	-0.374	0.251	0.958	0.772	1.19	0.707	1	lm.nb	Hedgehog Signaling	NM_016979.1:665
Mmp12-mRNA	-0.182	0.472	-1.11	0.743	0.881	0.464	1.67	0.708	1	lm.nb	Matrix Remodeling and Metastasis	NM_008605.3:592
Bmp2-mRNA	0.0675	0.176	-0.276	0.412	1.05	0.826	1.33	0.708	1	lm.nb	Hedgehog Signaling, Matrix Remodeling and Metastasis, TGF-beta Signaling	NM_007553.2:2097
Il1a-mRNA	0.0899	0.234	-0.37	0.549	1.06	0.774	1.46	0.71	1	lm.nb	Cytokine and Chemokine Signaling, MAPK, Metabolic Stress, Myeloid Compartment	NM_010554.4:225
Hdac5-mRNA	0.0447	0.117	-0.185	0.274	1.03	0.88	1.21	0.711	1	lm.nb	Epigenetic Regulation, Notch Signaling	NM_010412.3:2165
Cxcr6-mRNA	0.075	0.197	-0.311	0.461	1.05	0.806	1.38	0.711	1	lm.nb	Cytokine and Chemokine Signaling	NM_030712.4:650
Ifih1-mRNA	0.106	0.28	-0.442	0.655	1.08	0.736	1.57	0.712	1	lm.nb	Cytotoxicity, Interferon Signaling	NM_027835.3:2160
Fap-mRNA	0.0664	0.175	-0.277	0.41	1.05	0.825	1.33	0.712	1	lm.nb		NM_007986.2:2452
Ifit1-mRNA	0.155	0.417	-0.663	0.973	1.11	0.632	1.96	0.717	1	lm.nb	Cytotoxicity, Interferon Signaling, Lymphoid Compartment	NM_008331.2:890
Itgae-mRNA	0.101	0.276	-0.44	0.643	1.07	0.737	1.56	0.721	1	lm.nb	Immune Cell Adhesion and Migration, Matrix Remodeling and Metastasis	NM_008399.1:775
Cd68-mRNA	-0.0995	0.285	-0.657	0.459	0.933	0.634	1.37	0.734	1	lm.nb		NM_009853.1:559
Hells-mRNA	-0.0859	0.248	-0.571	0.4	0.942	0.673	1.32	0.736	1	lm.nb	Epigenetic Regulation	NM_008234.3:974
Gbp2b-mRNA	-0.2	0.579	-1.33	0.935	0.871	0.396	1.91	0.737	1	lm.nb	Interferon Signaling	NM_010259.2:1570
H2-Ab1-mRNA	-0.049	0.146	-0.335	0.237	0.967	0.793	1.18	0.744	1	lm.nb	Antigen Presentation, Costimulatory Signaling, Immune Cell Adhesion and Migration, Interferon Signaling	NM_207105.3:175
Angpt2-mRNA	0.0982	0.298	-0.485	0.681	1.07	0.715	1.6	0.748	1	lm.nb	Angiogenesis, Hypoxia, MAPK, PI3K-Akt	NM_007426.3:2020
Pik3cg-mRNA	0.0392	0.119	-0.195	0.273	1.03	0.874	1.21	0.75	1	loglinear	Cytokine and Chemokine Signaling, Hypoxia, Immune Cell Adhesion and Migration, JAK-STAT Signaling, MAPK, Metabolic Stress, PI3K-Akt	NM_001146200.1:3414
Ccl21a-mRNA	0.078	0.24	-0.392	0.548	1.06	0.762	1.46	0.752	1	lm.nb	Cytokine and Chemokine Signaling	NM_011124.4:170
Lck-mRNA	0.0362	0.112	-0.183	0.255	1.03	0.881	1.19	0.752	1	lm.nb	Costimulatory Signaling, Lymphoid Compartment	NM_001162433.1:1876
Zeb2-mRNA	0.0708	0.219	-0.358	0.5	1.05	0.78	1.41	0.753	1	lm.nb		NM_015753.4:8125
Mgmt-mRNA	0.0628	0.197	-0.323	0.449	1.04	0.799	1.36	0.756	1	lm.nb	DNA Damage Repair	NM_008598.2:320
Gmip-mRNA	-0.0377	0.118	-0.269	0.194	0.974	0.83	1.14	0.756	1	lm.nb		NM_198101.1:3220
Cd47-mRNA	-0.0956	0.306	-0.695	0.503	0.936	0.618	1.42	0.761	1	lm.nb	Cytotoxicity, Matrix Remodeling and Metastasis, Myeloid Compartment	NM_010581.3:165
Rad51-mRNA	0.0357	0.114	-0.188	0.259	1.03	0.878	1.2	0.761	1	loglinear	Cell Proliferation, DNA Damage Repair	NM_011234.4:195
Pdgfb-mRNA	0.0353	0.113	-0.187	0.258	1.02	0.878	1.2	0.762	1	loglinear	Angiogenesis, MAPK, Matrix Remodeling and Metastasis, PI3K-Akt	NM_011057.3:2325
Tnfsf12-mRNA	-0.0643	0.207	-0.471	0.342	0.956	0.722	1.27	0.763	1	lm.nb	NF-kappaB Signaling	NM_011614.3:1215
Rpl7a-mRNA	0.0478	0.157	-0.26	0.355	1.03	0.835	1.28	0.767	1	lm.nb	Angiogenesis	NM_013721.3:91
Cdkn2a-mRNA	0.14	0.473	-0.788	1.07	1.1	0.579	2.1	0.773	1	lm.nb	Cell Proliferation, Metabolic Stress	NM_001040654.1:566
Nlrc5-mRNA	0.0511	0.173	-0.288	0.39	1.04	0.819	1.31	0.773	1	lm.nb		NM_001033207.3:6665
Aldoa-mRNA	-0.0418	0.142	-0.319	0.236	0.971	0.801	1.18	0.774	1	lm.nb	Hypoxia	NM_001177307.1:1346
Eif2b4-mRNA	0.0606	0.212	-0.355	0.476	1.04	0.782	1.39	0.781	1	lm.nb		NM_010122.2:141
Cxcl9-mRNA	0.104	0.372	-0.626	0.834	1.07	0.648	1.78	0.786	1	lm.nb	Cytokine and Chemokine Signaling, Lymphoid Compartment	NM_008599.2:40
Cd14-mRNA	0.0952	0.341	-0.574	0.764	1.07	0.672	1.7	0.786	1	lm.nb	Apoptosis, MAPK, Myeloid Compartment	NM_009841.3:235
Cxcl13-mRNA	0.0717	0.258	-0.435	0.578	1.05	0.74	1.49	0.787	1	lm.nb	Cytokine and Chemokine Signaling, Lymphoid Compartment	NM_018866.2:551
Cd74-mRNA	0.0487	0.178	-0.301	0.398	1.03	0.812	1.32	0.79	1	lm.nb	Antigen Presentation	NM_001042605.1:391
Irf9-mRNA	-0.0317	0.117	-0.261	0.197	0.978	0.835	1.15	0.791	1	lm.nb	Cytotoxicity, Interferon Signaling, JAK-STAT Signaling, Lymphoid Compartment	NM_008394.2:1405
Api5-mRNA	-0.0333	0.124	-0.275	0.209	0.977	0.826	1.16	0.793	1	lm.nb		NM_007466.2:2430
Pgpep1-mRNA	-0.0566	0.216	-0.481	0.367	0.961	0.717	1.29	0.799	1	lm.nb	Angiogenesis	NM_023217.4:1128
Tgfb3-mRNA	0.0474	0.186	-0.317	0.411	1.03	0.803	1.33	0.804	1	lm.nb	MAPK, Matrix Remodeling and Metastasis, TGF-beta Signaling	NM_009368.2:2410
Tnks-mRNA	-0.0433	0.173	-0.383	0.296	0.97	0.767	1.23	0.808	1	lm.nb	DNA Damage Repair	NM_175091.3:6175
Deptor-mRNA	-0.145	0.581	-1.28	0.994	0.904	0.411	1.99	0.808	1	lm.nb	Autophagy, Metabolic Stress	NM_001037937.3:4496
Neil1-mRNA	-0.0579	0.235	-0.519	0.403	0.961	0.698	1.32	0.81	1	lm.nb	DNA Damage Repair	NM_028347.2:400
Il23r-mRNA	-0.07	0.287	-0.632	0.492	0.953	0.645	1.41	0.812	1	lm.nb	Cytokine and Chemokine Signaling, Cytotoxicity, JAK-STAT Signaling, Lymphoid Compartment	NM_144548.1:690
TBK-mRNA	-0.0283	0.117	-0.258	0.201	0.981	0.837	1.15	0.813	1	loglinear		NM_019786.4:440
Slc11a1-mRNA	-0.0418	0.176	-0.387	0.304	0.971	0.765	1.23	0.817	1	lm.nb	Myeloid Compartment	NM_013612.2:1995
Pik3r1-mRNA	-0.0261	0.11	-0.242	0.19	0.982	0.845	1.14	0.818	1	loglinear	Autophagy, Costimulatory Signaling, Cytokine and Chemokine Signaling, Hypoxia, Immune Cell Adhesion and Migration, JAK-STAT Signaling, MAPK, Metabolic Stress, PI3K-Akt	NM_001077495.1:5725
Sfxn1-mRNA	0.0248	0.106	-0.183	0.233	1.02	0.881	1.18	0.82	1	loglinear		NM_027324.5:142
Nfil3-mRNA	0.081	0.348	-0.602	0.764	1.06	0.659	1.7	0.821	1	lm.nb	Angiogenesis	NM_017373.3:1299
Tlr9-mRNA	-0.0671	0.29	-0.636	0.502	0.955	0.643	1.42	0.822	1	lm.nb		NM_031178.2:1801
Adgre1-mRNA	-0.0596	0.259	-0.568	0.449	0.96	0.675	1.36	0.823	1	lm.nb		NM_010130.1:995
Dtx4-mRNA	0.0348	0.152	-0.263	0.333	1.02	0.833	1.26	0.823	1	lm.nb	Notch Signaling	NM_172442.3:3615
Irf3-mRNA	-0.0226	0.1	-0.219	0.174	0.984	0.859	1.13	0.827	1	loglinear	Interferon Signaling	NM_016849.4:526
Vegfa-mRNA	-0.0582	0.259	-0.566	0.45	0.96	0.675	1.37	0.827	1	lm.nb	Angiogenesis, Hypoxia, MAPK, Metabolic Stress, PI3K-Akt	NM_001025250.3:1874
S100a9-mRNA	0.119	0.552	-0.962	1.2	1.09	0.513	2.3	0.834	1	lm.nb	Myeloid Compartment	NM_009114.2:112
Il18bp-mRNA	0.0363	0.169	-0.295	0.367	1.03	0.815	1.29	0.834	1	lm.nb	Costimulatory Signaling, Cytokine and Chemokine Signaling	NM_010531.1:188
Icosl-mRNA	0.0284	0.132	-0.231	0.288	1.02	0.852	1.22	0.834	1	lm.nb	Costimulatory Signaling, Immune Cell Adhesion and Migration, Lymphoid Compartment	NM_015790.3:349
Psmb5-mRNA	0.0512	0.24	-0.419	0.522	1.04	0.748	1.44	0.835	1	lm.nb	Antigen Presentation, Apoptosis, Cell Proliferation, Costimulatory Signaling, Hedgehog Signaling, NF-kappaB Signaling	NM_011186.1:537
Tgfbr2-mRNA	-0.0343	0.165	-0.359	0.29	0.976	0.78	1.22	0.84	1	lm.nb	MAPK, TGF-beta Signaling	NM_009371.3:786
Nfkbie-mRNA	-0.0193	0.101	-0.217	0.179	0.987	0.86	1.13	0.853	1	loglinear	NF-kappaB Signaling	NM_008690.3:1748
Ccl9-mRNA	-0.0932	0.492	-1.06	0.872	0.937	0.48	1.83	0.854	1	lm.nb	Cytokine and Chemokine Signaling, Myeloid Compartment	NM_011338.2:1125
Ccl5-mRNA	-0.051	0.272	-0.585	0.483	0.965	0.667	1.4	0.855	1	lm.nb	Cytokine and Chemokine Signaling, Myeloid Compartment	NM_013653.3:294
Lamc2-mRNA	0.0727	0.392	-0.696	0.841	1.05	0.617	1.79	0.857	1	lm.nb	Matrix Remodeling and Metastasis, PI3K-Akt	NM_008485.3:4160
Ikzf1-mRNA	-0.0369	0.205	-0.438	0.365	0.975	0.738	1.29	0.861	1	lm.nb	Epigenetic Regulation, Lymphoid Compartment	NM_009578.2:1716
Samsn1-mRNA	0.0242	0.136	-0.242	0.291	1.02	0.845	1.22	0.862	1	lm.nb		NM_023380.2:990
Pf4-mRNA	-0.0609	0.345	-0.737	0.616	0.959	0.6	1.53	0.864	1	lm.nb	Cytokine and Chemokine Signaling	NM_019932.4:148
Itga6-mRNA	0.0329	0.189	-0.338	0.404	1.02	0.791	1.32	0.866	1	lm.nb	Immune Cell Adhesion and Migration, Matrix Remodeling and Metastasis, PI3K-Akt	NM_008397.4:3960
Cd3d-mRNA	0.0231	0.134	-0.24	0.286	1.02	0.847	1.22	0.867	1	lm.nb	Costimulatory Signaling, Lymphoid Compartment	NM_013487.3:48
Cpa3-mRNA	-0.0712	0.421	-0.897	0.755	0.952	0.537	1.69	0.869	1	lm.nb		NM_007753.2:101
Tgfbr1-mRNA	-0.015	0.0952	-0.202	0.172	0.99	0.87	1.13	0.878	1	loglinear	MAPK, TGF-beta Signaling	NM_009370.2:4425
Gpc4-mRNA	0.0365	0.232	-0.418	0.491	1.03	0.749	1.41	0.878	1	lm.nb	Wnt Signaling	NM_008150.2:1676
Ube2c-mRNA	0.0184	0.117	-0.211	0.248	1.01	0.864	1.19	0.878	1	lm.nb	Antigen Presentation, Cell Proliferation, Metabolic Stress	NM_026785.2:529
Edn1-mRNA	-0.0645	0.414	-0.875	0.746	0.956	0.545	1.68	0.879	1	lm.nb	Angiogenesis, Hypoxia	NM_010104.3:894
Myd88-mRNA	-0.0297	0.191	-0.405	0.345	0.98	0.755	1.27	0.88	1	lm.nb		NM_010851.2:1595
Tgfb1-mRNA	-0.0131	0.0867	-0.183	0.157	0.991	0.881	1.11	0.883	1	loglinear	MAPK, Matrix Remodeling and Metastasis, TGF-beta Signaling	NM_011577.1:1470
Loxl2-mRNA	0.0562	0.375	-0.68	0.792	1.04	0.624	1.73	0.884	1	lm.nb	Matrix Remodeling and Metastasis	NM_033325.2:3700
Rrm2-mRNA	0.0157	0.107	-0.195	0.226	1.01	0.874	1.17	0.887	1	lm.nb	Cell Proliferation	NM_009104.2:1325
Epm2aip1-mRNA	0.0281	0.195	-0.354	0.41	1.02	0.782	1.33	0.888	1	lm.nb		NM_175266.4:3112
Itgb8-mRNA	0.0542	0.388	-0.706	0.814	1.04	0.613	1.76	0.892	1	lm.nb	Immune Cell Adhesion and Migration, Matrix Remodeling and Metastasis, PI3K-Akt	NM_177290.3:2428
Nfkbia-mRNA	0.0107	0.0787	-0.144	0.165	1.01	0.905	1.12	0.895	1	loglinear	Costimulatory Signaling, Cytokine and Chemokine Signaling, NF-kappaB Signaling	NM_010907.2:1366
Tlr3-mRNA	0.0245	0.182	-0.332	0.381	1.02	0.794	1.3	0.895	1	loglinear	Apoptosis	NM_126166.2:1165
Kit-mRNA	-0.0251	0.186	-0.39	0.34	0.983	0.763	1.27	0.895	1	lm.nb	MAPK, Metabolic Stress, PI3K-Akt	NM_001122733.1:4275
Rptor-mRNA	0.0263	0.201	-0.367	0.42	1.02	0.775	1.34	0.899	1	lm.nb	Autophagy, Metabolic Stress, PI3K-Akt	NM_028898.2:6548
Map3k5-mRNA	0.0142	0.109	-0.2	0.228	1.01	0.871	1.17	0.899	1	lm.nb	MAPK, Metabolic Stress	NM_008580.4:4565
Tpm1-mRNA	0.0196	0.156	-0.285	0.325	1.01	0.821	1.25	0.902	1	lm.nb	Angiogenesis	NM_024427.4:1163
Atm-mRNA	0.0184	0.147	-0.269	0.306	1.01	0.83	1.24	0.903	1	lm.nb	Cell Proliferation, DNA Damage Repair, Metabolic Stress	NM_007499.1:7840
Rictor-mRNA	-0.0409	0.327	-0.681	0.6	0.972	0.624	1.52	0.903	1	lm.nb	Costimulatory Signaling, Metabolic Stress	NM_030168.3:5635
Plod2-mRNA	-0.0268	0.238	-0.494	0.44	0.982	0.71	1.36	0.913	1	lm.nb	Matrix Remodeling and Metastasis	NM_001142916.1:2925
Ccl11-mRNA	0.0628	0.561	-1.04	1.16	1.04	0.487	2.24	0.913	1	lm.nb	Antigen Presentation, Cytokine and Chemokine Signaling	NM_011330.3:430
Cybb-mRNA	0.0164	0.157	-0.292	0.324	1.01	0.817	1.25	0.919	1	lm.nb	Antigen Presentation, Hypoxia, Immune Cell Adhesion and Migration, Myeloid Compartment	NM_007807.5:2036
Pdcd1-mRNA	0.0546	0.529	-0.982	1.09	1.04	0.506	2.13	0.92	1	lm.nb	Costimulatory Signaling, Immune Cell Adhesion and Migration, Lymphoid Compartment	NM_008798.1:1134
Cd69-mRNA	0.0153	0.15	-0.278	0.309	1.01	0.825	1.24	0.921	1	lm.nb	Costimulatory Signaling	NM_001033122.3:91
C1qb-mRNA	-0.0228	0.227	-0.468	0.422	0.984	0.723	1.34	0.922	1	lm.nb		NM_009777.2:865
Tbx21-mRNA	0.0221	0.23	-0.428	0.473	1.02	0.743	1.39	0.925	1	lm.nb	Lymphoid Compartment	NM_019507.2:2160
Mlh1-mRNA	0.017	0.181	-0.338	0.372	1.01	0.791	1.29	0.927	1	lm.nb	Cell Proliferation, DNA Damage Repair	NM_026810.2:2390
Ripk2-mRNA	0.0104	0.113	-0.212	0.232	1.01	0.864	1.17	0.929	1	loglinear	Costimulatory Signaling	NM_138952.3:830
Lilrb4a-mRNA	-0.0306	0.336	-0.689	0.627	0.979	0.62	1.54	0.929	1	lm.nb		NM_013532.3:348
Pik3ca-mRNA	-0.00861	0.0968	-0.198	0.181	0.994	0.871	1.13	0.931	1	loglinear	Autophagy, Costimulatory Signaling, Cytokine and Chemokine Signaling, Hypoxia, Immune Cell Adhesion and Migration, JAK-STAT Signaling, MAPK, Metabolic Stress, PI3K-Akt	NM_008839.2:3810
Map3k7-mRNA	0.0102	0.119	-0.222	0.243	1.01	0.857	1.18	0.933	1	loglinear	Autophagy, Costimulatory Signaling, MAPK, Wnt Signaling	NM_172688.2:2405
Kdr-mRNA	-0.0254	0.297	-0.607	0.556	0.983	0.657	1.47	0.933	1	lm.nb	MAPK, Matrix Remodeling and Metastasis, PI3K-Akt	NM_010612.2:995
Irf2-mRNA	0.00889	0.112	-0.211	0.229	1.01	0.864	1.17	0.938	1	lm.nb	Interferon Signaling	NM_008391.4:1900
Lair1-mRNA	-0.0179	0.239	-0.486	0.45	0.988	0.714	1.37	0.942	1	lm.nb		NM_001113474.1:1865
Nfatc2-mRNA	-0.0105	0.157	-0.318	0.297	0.993	0.802	1.23	0.948	1	lm.nb	Costimulatory Signaling, Wnt Signaling	NM_001136073.2:5160
Mb21d1-mRNA	-0.0142	0.221	-0.447	0.419	0.99	0.733	1.34	0.95	1	lm.nb		NM_173386.4:1068
Ldha-mRNA	0.00817	0.144	-0.274	0.29	1.01	0.827	1.22	0.956	1	lm.nb	Hypoxia, Metabolic Stress	NM_010699.2:1354
Lif-mRNA	-0.0196	0.351	-0.708	0.669	0.986	0.612	1.59	0.957	1	lm.nb	Cytotoxicity, JAK-STAT Signaling, Myeloid Compartment	NM_008501.2:3435
Psmb9-mRNA	0.011	0.217	-0.414	0.436	1.01	0.751	1.35	0.96	1	lm.nb	Antigen Presentation, Apoptosis, Cell Proliferation, Costimulatory Signaling, Hedgehog Signaling, NF-kappaB Signaling	NM_013585.2:285
Apoe-mRNA	-0.00674	0.138	-0.277	0.264	0.995	0.825	1.2	0.962	1	lm.nb		NM_001305844.1:100
Ifi203-mRNA	0.00578	0.145	-0.278	0.29	1	0.825	1.22	0.969	1	lm.nb	Cytotoxicity, Interferon Signaling	NM_001045481.1:2716
Fcgr4-mRNA	0.0211	0.552	-1.06	1.1	1.01	0.479	2.15	0.97	1	lm.nb		NM_144559.1:608
Bax-mRNA	-0.00456	0.129	-0.258	0.249	0.997	0.836	1.19	0.973	1	lm.nb	Apoptosis	NM_007527.3:735
Tlr4-mRNA	-0.00399	0.127	-0.252	0.244	0.997	0.84	1.18	0.975	1	loglinear	Apoptosis, Hypoxia, Myeloid Compartment, PI3K-Akt	NM_021297.2:2510
Clec7a-mRNA	0.01	0.431	-0.834	0.854	1.01	0.561	1.81	0.982	1	lm.nb	Immune Cell Adhesion and Migration, Myeloid Compartment	NM_020008.2:1008
Itgav-mRNA	0.00281	0.13	-0.252	0.258	1	0.84	1.2	0.983	1	lm.nb	Angiogenesis, Antigen Presentation, Immune Cell Adhesion and Migration, Matrix Remodeling and Metastasis, PI3K-Akt	NM_008402.3:2835
Brd4-mRNA	0.00492	0.234	-0.454	0.463	1	0.73	1.38	0.984	1	lm.nb	Epigenetic Regulation	NM_001286630.1:2155
Cd5-mRNA	0.00352	0.282	-0.549	0.556	1	0.684	1.47	0.99	1	lm.nb	Lymphoid Compartment	NM_007650.3:415
Got2-mRNA	0.00192	0.16	-0.312	0.316	1	0.806	1.24	0.991	1	lm.nb	Metabolic Stress	NM_010325.2:1526
Cd3g-mRNA	0.00184	0.164	-0.319	0.322	1	0.802	1.25	0.991	1	lm.nb	Costimulatory Signaling, Lymphoid Compartment	NM_009850.2:430
Serpinh1-mRNA	0.00296	0.29	-0.565	0.571	1	0.676	1.49	0.992	1	lm.nb	Angiogenesis, Matrix Remodeling and Metastasis	NM_009825.2:1845
Fyn-mRNA	0.00151	0.204	-0.399	0.402	1	0.759	1.32	0.994	1	lm.nb	Costimulatory Signaling	NM_008054.2:2945
Herc6-mRNA	-0.00172	0.271	-0.534	0.53	0.999	0.691	1.44	0.995	1	lm.nb		NM_025992.2:1230
Jag2-mRNA	-2.19E-16	0.336	-0.659	0.659	1	0.633	1.58	1	1	lm.nb	Notch Signaling	NM_010588.2:1485
Ube2t-mRNA	-3.05E-17	0.164	-0.322	0.322	1	0.8	1.25	1	1	lm.nb	DNA Damage Repair	NM_001278115.1:635
