# Supplementary material for: ICOS is upregulated on T cells following radiation and agonism combined with radiation results in enhanced tumor control
Source: Sci Rep. 2022 Sep 2;12:14954. doi: 10.1038/s41598-022-19256-8 (PMC9440216; doi:10.1038/s41598-022-19256-8)
Supplement: Supplementary file 3 — Supplementary Information 3. [file 41598_2022_19256_MOESM3_ESM.csv]

	Log2 fold change	std error (log2)	Lower confidence limit (log2)	Upper confidence limit (log2)	Linear fold change	Lower confidence limit (linear)	Upper confidence limit (linear)	P-value	BY.p.value	method	Gene.sets	probe.ID
Il1b-mRNA	0.99	0.192	0.614	1.37	1.99	1.53	2.58	0.000311	0.216	lm.nb	Cytokine and Chemokine Signaling, MAPK, Myeloid Compartment	NM_008361.3:1120
Pvr-mRNA	0.806	0.159	0.495	1.12	1.75	1.41	2.17	0.000356	0.216	lm.nb	Immune Cell Adhesion and Migration, Lymphoid Compartment	NM_027514.2:962
Cxcl10-mRNA	2.27	0.489	1.31	3.22	4.81	2.47	9.34	0.000725	0.216	lm.nb	Cytokine and Chemokine Signaling, Lymphoid Compartment	NM_021274.1:115
Kat2b-mRNA	0.652	0.141	0.376	0.929	1.57	1.3	1.9	0.000732	0.216	lm.nb	Epigenetic Regulation, Notch Signaling	NM_020005.3:3030
Cd8b1-mRNA	-2.2	0.477	-3.14	-1.27	0.217	0.114	0.414	0.000732	0.216	lm.nb	Antigen Presentation, Immune Cell Adhesion and Migration, Lymphoid Compartment	NM_009858.2:1075
Fosl1-mRNA	1.01	0.219	0.584	1.44	2.02	1.5	2.72	0.000738	0.216	lm.nb	Myeloid Compartment, Wnt Signaling	NM_010235.2:351
Cxcl11-mRNA	2.6	0.568	1.48	3.71	6.04	2.79	13.1	8.00E-04	0.216	lm.nb	Cytokine and Chemokine Signaling, Lymphoid Compartment	NM_019494.1:345
Ccl1-mRNA	-0.734	0.161	-1.05	-0.417	0.601	0.483	0.749	0.000836	0.216	lm.nb	Cytokine and Chemokine Signaling	NM_011329.2:145
Lilrb4a-mRNA	0.505	0.113	0.284	0.727	1.42	1.22	1.65	0.000933	0.216	lm.nb		NM_013532.3:348
Ido1-mRNA	3.66	0.819	2.05	5.26	12.6	4.14	38.3	0.000956	0.216	lm.nb	Lymphoid Compartment	NM_008324.2:827
Mx1-mRNA	2.53	0.569	1.42	3.65	5.79	2.67	12.5	0.000975	0.216	lm.nb	Cytotoxicity, Interferon Signaling, Lymphoid Compartment	NM_010846.1:2485
Mdm2-mRNA	1.29	0.292	0.717	1.86	2.45	1.64	3.64	0.00104	0.216	lm.nb	Apoptosis, Cell Proliferation, DNA Damage Repair, MAPK, Metabolic Stress, Notch Signaling, PI3K-Akt, Wnt Signaling	NM_010786.3:515
Nfkbia-mRNA	0.574	0.13	0.319	0.829	1.49	1.25	1.78	0.00104	0.216	loglinear	Costimulatory Signaling, Cytokine and Chemokine Signaling, NF-kappaB Signaling	NM_010907.2:1366
Anln-mRNA	0.852	0.194	0.472	1.23	1.81	1.39	2.35	0.00108	0.216	lm.nb	Cell Proliferation	NM_028390.3:1605
Rsad2-mRNA	3.01	0.686	1.67	4.36	8.06	3.17	20.5	0.00109	0.216	lm.nb	Interferon Signaling	NM_021384.2:3185
Apol6-mRNA	1.88	0.434	1.03	2.73	3.69	2.05	6.66	0.00118	0.216	lm.nb		NM_001163621.1:562
Cdh5-mRNA	-0.518	0.119	-0.752	-0.284	0.698	0.594	0.821	0.00118	0.216	loglinear	Immune Cell Adhesion and Migration	NM_009868.4:1300
Ulbp1-mRNA	0.664	0.154	0.362	0.966	1.58	1.29	1.95	0.00123	0.216	lm.nb	Antigen Presentation	NM_029975.2:595
Tnfrsf1a-mRNA	0.514	0.12	0.28	0.749	1.43	1.21	1.68	0.00127	0.216	lm.nb	MAPK, NF-kappaB Signaling	NM_011609.2:615
Rad51-mRNA	0.608	0.143	0.328	0.888	1.52	1.26	1.85	0.00134	0.216	lm.nb	Cell Proliferation, DNA Damage Repair	NM_011234.4:195
Cdkn1a-mRNA	2.93	0.688	1.58	4.28	7.61	2.99	19.4	0.00135	0.216	lm.nb	Cell Proliferation, Hypoxia, JAK-STAT Signaling, Metabolic Stress, Myeloid Compartment, PI3K-Akt	NM_007669.4:1670
PPM1A-mRNA	0.242	0.0573	0.129	0.354	1.18	1.09	1.28	0.00144	0.216	loglinear		NM_008910.3:1569
Tapbpl-mRNA	0.628	0.149	0.336	0.919	1.54	1.26	1.89	0.00145	0.216	lm.nb		NM_145391.2:1560
Itgae-mRNA	-2.17	0.517	-3.18	-1.16	0.222	0.11	0.448	0.00148	0.216	lm.nb	Immune Cell Adhesion and Migration, Matrix Remodeling and Metastasis	NM_008399.1:775
Ube2c-mRNA	0.821	0.196	0.436	1.21	1.77	1.35	2.31	0.00152	0.216	lm.nb	Antigen Presentation, Cell Proliferation, Metabolic Stress	NM_026785.2:529
Ifit3-mRNA	2.87	0.695	1.5	4.23	7.29	2.84	18.7	0.00168	0.216	lm.nb	Cytotoxicity, Interferon Signaling	NM_010501.1:1290
Il16-mRNA	-0.54	0.131	-0.796	-0.283	0.688	0.576	0.822	0.00169	0.216	lm.nb	Cytokine and Chemokine Signaling	NM_010551.3:3105
Csf1-mRNA	0.53	0.129	0.277	0.783	1.44	1.21	1.72	0.00176	0.216	loglinear	Cytokine and Chemokine Signaling, MAPK, Myeloid Compartment, PI3K-Akt	NM_001113529.1:1027
Cep55-mRNA	0.861	0.21	0.449	1.27	1.82	1.37	2.41	0.00176	0.216	lm.nb	Cell Proliferation	NM_028760.1:1870
Nod2-mRNA	0.939	0.232	0.485	1.39	1.92	1.4	2.63	0.0019	0.216	lm.nb		NM_145857.2:2890
Chuk-mRNA	0.489	0.121	0.251	0.727	1.4	1.19	1.65	0.00199	0.216	loglinear	Costimulatory Signaling, Cytokine and Chemokine Signaling, MAPK, NF-kappaB Signaling, PI3K-Akt	NM_001162410.1:2240
Oasl1-mRNA	2.26	0.562	1.16	3.37	4.8	2.24	10.3	0.002	0.216	lm.nb	Interferon Signaling	NM_145209.3:342
Cd274-mRNA	1.59	0.402	0.805	2.38	3.01	1.75	5.2	0.00222	0.216	lm.nb	Costimulatory Signaling, Immune Cell Adhesion and Migration, Lymphoid Compartment	NM_021893.2:515
Birc5-mRNA	0.49	0.124	0.248	0.733	1.4	1.19	1.66	0.00222	0.216	lm.nb	Apoptosis, Cell Proliferation	NM_001012273.1:3188
Ifit2-mRNA	2.29	0.582	1.15	3.43	4.89	2.22	10.8	0.00233	0.216	lm.nb	Cytotoxicity, Interferon Signaling	NM_008332.2:230
Casp3-mRNA	0.458	0.116	0.23	0.686	1.37	1.17	1.61	0.00234	0.216	loglinear	Apoptosis, MAPK, Matrix Remodeling and Metastasis	NM_009810.3:565
Cd80-mRNA	1.28	0.325	0.64	1.91	2.42	1.56	3.77	0.00235	0.216	lm.nb	Costimulatory Signaling, Immune Cell Adhesion and Migration, Lymphoid Compartment	NM_009855.2:210
Ccl2-mRNA	1.48	0.377	0.741	2.22	2.79	1.67	4.66	0.00237	0.216	lm.nb	Cytokine and Chemokine Signaling	NM_011333.3:415
Trim21-mRNA	1.04	0.265	0.515	1.56	2.05	1.43	2.94	0.00247	0.216	lm.nb	Antigen Presentation, Interferon Signaling	NM_001082552.1:112
Tlr3-mRNA	1.07	0.273	0.53	1.6	2.09	1.44	3.03	0.00248	0.216	lm.nb	Apoptosis	NM_126166.2:1165
Cdc20-mRNA	0.481	0.124	0.239	0.724	1.4	1.18	1.65	0.00249	0.216	lm.nb	Antigen Presentation, Cell Proliferation	NM_023223.2:185
Isg15-mRNA	2.19	0.564	1.09	3.3	4.58	2.13	9.85	0.00253	0.216	lm.nb	Cytotoxicity, DNA Damage Repair, Interferon Signaling, Lymphoid Compartment	NM_015783.3:389
Rad51c-mRNA	-0.589	0.152	-0.887	-0.292	0.665	0.541	0.817	0.00254	0.216	loglinear	Cell Proliferation, DNA Damage Repair	NM_053269.3:1036
Eif2ak2-mRNA	1.24	0.321	0.608	1.87	2.36	1.52	3.65	0.00269	0.216	lm.nb	Interferon Signaling	NM_011163.4:2445
Cd3g-mRNA	-1.37	0.357	-2.07	-0.673	0.386	0.238	0.627	0.00271	0.216	lm.nb	Costimulatory Signaling, Lymphoid Compartment	NM_009850.2:430
Aldoc-mRNA	-1.23	0.321	-1.86	-0.604	0.425	0.275	0.658	0.00275	0.216	lm.nb		NM_009657.3:1545
Tbx21-mRNA	-0.995	0.261	-1.51	-0.484	0.502	0.352	0.715	0.00285	0.216	lm.nb	Lymphoid Compartment	NM_019507.2:2160
Kif2c-mRNA	0.817	0.215	0.395	1.24	1.76	1.32	2.36	0.00295	0.216	lm.nb	Antigen Presentation, Cell Proliferation	NM_134471.4:525
Ifi203-mRNA	1.18	0.312	0.573	1.8	2.27	1.49	3.47	0.00295	0.216	lm.nb	Cytotoxicity, Interferon Signaling	NM_001045481.1:2716
Sgk1-mRNA	0.648	0.171	0.313	0.982	1.57	1.24	1.98	0.00296	0.216	lm.nb	Metabolic Stress, PI3K-Akt	NM_001161849.2:1864
Rrm2-mRNA	0.461	0.121	0.223	0.698	1.38	1.17	1.62	0.00297	0.216	loglinear	Cell Proliferation	NM_009104.2:1325
Ly6c1-mRNA	1.59	0.421	0.769	2.42	3.02	1.7	5.35	0.00302	0.216	lm.nb	Myeloid Compartment	NM_010741.3:51
Cxcr6-mRNA	-1.58	0.417	-2.39	-0.759	0.335	0.19	0.591	0.00305	0.216	lm.nb	Cytokine and Chemokine Signaling	NM_030712.4:650
Irf9-mRNA	0.517	0.137	0.249	0.785	1.43	1.19	1.72	0.00306	0.216	lm.nb	Cytotoxicity, Interferon Signaling, JAK-STAT Signaling, Lymphoid Compartment	NM_008394.2:1405
Ccl12-mRNA	1.64	0.435	0.789	2.49	3.12	1.73	5.63	0.00307	0.216	lm.nb	Cytokine and Chemokine Signaling, Myeloid Compartment	NM_011331.2:173
Oas3-mRNA	2.91	0.775	1.39	4.43	7.53	2.63	21.6	0.00315	0.216	lm.nb	Cytotoxicity, Interferon Signaling	NM_145226.2:365
Mmp13-mRNA	1.17	0.312	0.561	1.78	2.25	1.48	3.44	0.00317	0.216	lm.nb	Matrix Remodeling and Metastasis	NM_008607.1:190
Socs1-mRNA	1.47	0.391	0.7	2.23	2.76	1.62	4.7	0.00322	0.216	lm.nb	Antigen Presentation, Interferon Signaling, JAK-STAT Signaling	NM_009896.2:751
Irf1-mRNA	0.842	0.225	0.401	1.28	1.79	1.32	2.43	0.00325	0.216	lm.nb	Cytotoxicity, Interferon Signaling	NM_008390.2:845
Atf3-mRNA	0.981	0.263	0.464	1.5	1.97	1.38	2.82	0.00336	0.216	lm.nb	Antigen Presentation	NM_007498.3:970
Angptl4-mRNA	0.824	0.221	0.39	1.26	1.77	1.31	2.39	0.00337	0.216	lm.nb	Angiogenesis	NM_020581.2:1248
Tnf-mRNA	0.774	0.208	0.365	1.18	1.71	1.29	2.27	0.00344	0.216	lm.nb	Antigen Presentation, MAPK, Metabolic Stress, NF-kappaB Signaling, TGF-beta Signaling	NM_013693.2:514
Oas1a-mRNA	1.52	0.411	0.716	2.33	2.87	1.64	5.02	0.00348	0.216	lm.nb	Cytotoxicity, Interferon Signaling	NM_145211.2:471
Bax-mRNA	0.781	0.211	0.368	1.19	1.72	1.29	2.29	0.00348	0.216	lm.nb	Apoptosis	NM_007527.3:735
Parp9-mRNA	0.887	0.24	0.416	1.36	1.85	1.33	2.56	0.00355	0.216	lm.nb		NM_030253.2:2725
Spry4-mRNA	0.873	0.237	0.409	1.34	1.83	1.33	2.53	0.00359	0.216	lm.nb	Cytotoxicity	NM_011898.2:585
Herc6-mRNA	1.64	0.447	0.764	2.52	3.12	1.7	5.72	0.00369	0.216	lm.nb		NM_025992.2:1230
Tnfrsf10b-mRNA	1.05	0.287	0.484	1.61	2.06	1.4	3.05	0.00385	0.216	lm.nb	Apoptosis	NM_020275.3:1625
Hmga1-mRNA	0.82	0.225	0.379	1.26	1.77	1.3	2.4	0.00387	0.216	lm.nb	Epigenetic Regulation, Metabolic Stress	NM_001166545.1:707
Stat3-mRNA	0.416	0.114	0.192	0.64	1.33	1.14	1.56	0.00392	0.216	lm.nb	Cytokine and Chemokine Signaling, Hypoxia, JAK-STAT Signaling, Metabolic Stress	NM_011486.4:2677
Gbp2-mRNA	1.28	0.351	0.587	1.96	2.42	1.5	3.9	0.00395	0.216	lm.nb	Interferon Signaling	NM_010260.1:1996
Cdk6-mRNA	0.676	0.186	0.311	1.04	1.6	1.24	2.06	0.00395	0.216	lm.nb	Cell Proliferation, Metabolic Stress, PI3K-Akt	NM_009873.2:1542
Deptor-mRNA	-1.18	0.324	-1.81	-0.541	0.442	0.285	0.687	0.00397	0.216	lm.nb	Autophagy, Metabolic Stress	NM_001037937.3:4496
Sbno2-mRNA	0.887	0.245	0.408	1.37	1.85	1.33	2.58	0.00398	0.216	lm.nb		NM_183426.1:2047
Stat2-mRNA	1.12	0.311	0.51	1.73	2.17	1.42	3.31	0.00415	0.218	lm.nb	Cytokine and Chemokine Signaling, Cytotoxicity, Interferon Signaling, JAK-STAT Signaling, Lymphoid Compartment	NM_019963.1:362
Icam2-mRNA	-0.811	0.225	-1.25	-0.37	0.57	0.42	0.774	0.00416	0.218	lm.nb	Immune Cell Adhesion and Migration, Matrix Remodeling and Metastasis	NM_010494.1:375
Adam12-mRNA	-0.808	0.225	-1.25	-0.368	0.571	0.421	0.775	0.00419	0.218	lm.nb		NM_007400.2:785
Lgals9-mRNA	0.836	0.233	0.379	1.29	1.78	1.3	2.45	0.00425	0.219	lm.nb		NM_010708.1:355
Cxcl9-mRNA	1.1	0.31	0.489	1.7	2.14	1.4	3.26	0.00464	0.23	lm.nb	Cytokine and Chemokine Signaling, Lymphoid Compartment	NM_008599.2:40
Cd3d-mRNA	-1.16	0.33	-1.81	-0.517	0.446	0.285	0.699	0.00476	0.23	lm.nb	Costimulatory Signaling, Lymphoid Compartment	NM_013487.3:48
Glul-mRNA	-0.764	0.217	-1.19	-0.339	0.589	0.438	0.791	0.0048	0.23	lm.nb		NM_008131.3:2145
Cd276-mRNA	0.288	0.0819	0.128	0.449	1.22	1.09	1.36	0.00481	0.23	loglinear	Immune Cell Adhesion and Migration	NM_133983.4:1278
TBK-mRNA	0.414	0.118	0.182	0.646	1.33	1.13	1.56	0.00497	0.23	loglinear		NM_019786.4:440
Ifit1-mRNA	2.2	0.63	0.967	3.44	4.6	1.96	10.8	0.005	0.23	lm.nb	Cytotoxicity, Interferon Signaling, Lymphoid Compartment	NM_008331.2:890
Cd1d1-mRNA	-0.733	0.21	-1.14	-0.322	0.601	0.452	0.8	0.00501	0.23	lm.nb	Antigen Presentation, Lymphoid Compartment	NM_007639.3:1340
Blm-mRNA	0.576	0.165	0.253	0.899	1.49	1.19	1.87	0.00502	0.23	loglinear	Apoptosis, Cell Proliferation, DNA Damage Repair	NM_001042527.2:264
Ifi27-mRNA	0.405	0.116	0.178	0.633	1.32	1.13	1.55	0.00504	0.23	lm.nb	Cytotoxicity, Interferon Signaling, Lymphoid Compartment	NM_026790.2:166
Nectin2-mRNA	0.503	0.144	0.22	0.786	1.42	1.16	1.72	0.00512	0.23	lm.nb	Costimulatory Signaling, Immune Cell Adhesion and Migration	NM_008990.3:907
Bcl2l1-mRNA	0.407	0.117	0.177	0.638	1.33	1.13	1.56	0.00526	0.23	lm.nb	Apoptosis, Autophagy, JAK-STAT Signaling, MAPK, PI3K-Akt	NM_009743.5:1265
Cd3e-mRNA	-1.41	0.408	-2.21	-0.615	0.375	0.215	0.653	0.00526	0.23	lm.nb	Costimulatory Signaling, Lymphoid Compartment	NM_007648.4:380
Nfam1-mRNA	-0.44	0.127	-0.689	-0.191	0.737	0.62	0.876	0.00529	0.23	loglinear	Myeloid Compartment	NM_028728.2:390
Cd40-mRNA	0.989	0.286	0.429	1.55	1.98	1.35	2.93	0.00533	0.23	lm.nb	Costimulatory Signaling, Immune Cell Adhesion and Migration, Lymphoid Compartment, NF-kappaB Signaling	NM_011611.2:1425
Oas2-mRNA	2.1	0.608	0.91	3.3	4.29	1.88	9.82	0.00537	0.23	lm.nb	Cytotoxicity, Interferon Signaling	NM_145227.3:1148
Ccl9-mRNA	1.16	0.336	0.5	1.82	2.23	1.41	3.52	0.00543	0.23	lm.nb	Cytokine and Chemokine Signaling, Myeloid Compartment	NM_011338.2:1125
Ltb-mRNA	-1.07	0.31	-1.68	-0.461	0.477	0.313	0.726	0.00544	0.23	lm.nb	NF-kappaB Signaling	NM_008518.2:163
Cd7-mRNA	-1.53	0.445	-2.4	-0.658	0.346	0.189	0.634	0.00553	0.231	lm.nb	Lymphoid Compartment	NM_009854.1:234
Jak2-mRNA	0.584	0.17	0.25	0.918	1.5	1.19	1.89	0.00565	0.231	lm.nb	Cytokine and Chemokine Signaling, Cytotoxicity, Epigenetic Regulation, Interferon Signaling, JAK-STAT Signaling, Lymphoid Compartment, PI3K-Akt	NM_008413.3:3735
Ccl7-mRNA	1.55	0.452	0.663	2.44	2.93	1.58	5.41	0.00565	0.231	lm.nb	Cytokine and Chemokine Signaling	NM_013654.3:141
Tnfsf10-mRNA	1.29	0.379	0.55	2.04	2.45	1.46	4.1	0.00579	0.231	lm.nb	Apoptosis, Cytotoxicity	NM_009425.2:2055
Cdc25c-mRNA	0.683	0.201	0.29	1.08	1.61	1.22	2.11	0.00587	0.231	lm.nb	Cell Proliferation	NM_009860.2:42
Cxcr3-mRNA	-1.79	0.524	-2.81	-0.758	0.29	0.142	0.591	0.00588	0.231	lm.nb	Cytokine and Chemokine Signaling, Lymphoid Compartment	NM_009910.2:1308
Irf7-mRNA	1.68	0.494	0.712	2.65	3.2	1.64	6.26	0.0059	0.231	lm.nb	Interferon Signaling	NM_016850.2:705
Dtx3l-mRNA	0.935	0.275	0.396	1.47	1.91	1.32	2.78	0.00592	0.231	lm.nb	Antigen Presentation, Notch Signaling	NM_001013371.2:1550
Gbp3-mRNA	1.26	0.373	0.534	1.99	2.4	1.45	3.99	0.006	0.232	lm.nb	Interferon Signaling	NM_018734.3:1894
Ube2t-mRNA	0.525	0.155	0.221	0.83	1.44	1.17	1.78	0.00615	0.233	lm.nb	DNA Damage Repair	NM_001278115.1:635
Ripk2-mRNA	0.789	0.234	0.331	1.25	1.73	1.26	2.37	0.00619	0.233	lm.nb	Costimulatory Signaling	NM_138952.3:830
Vcam1-mRNA	0.593	0.176	0.249	0.938	1.51	1.19	1.92	0.0062	0.233	lm.nb	Immune Cell Adhesion and Migration, Interferon Signaling, Matrix Remodeling and Metastasis	NM_011693.3:376
Ly9-mRNA	-0.7	0.21	-1.11	-0.289	0.615	0.463	0.818	0.00662	0.246	lm.nb	Costimulatory Signaling, Lymphoid Compartment	NM_008534.2:1190
Fas-mRNA	0.662	0.199	0.272	1.05	1.58	1.21	2.07	0.00672	0.246	lm.nb	MAPK	NM_007987.2:95
Lck-mRNA	-0.955	0.287	-1.52	-0.392	0.516	0.349	0.762	0.00674	0.246	lm.nb	Costimulatory Signaling, Lymphoid Compartment	NM_001162433.1:1876
Stat1-mRNA	1.81	0.544	0.742	2.88	3.5	1.67	7.34	0.00679	0.246	lm.nb	Cytokine and Chemokine Signaling, Cytotoxicity, Interferon Signaling, JAK-STAT Signaling, Lymphoid Compartment	NM_009283.4:4940
Fcgr4-mRNA	0.861	0.26	0.352	1.37	1.82	1.28	2.59	0.0069	0.246	lm.nb		NM_144559.1:608
H2-T23-mRNA	0.964	0.291	0.394	1.53	1.95	1.31	2.9	0.00691	0.246	lm.nb	Antigen Presentation, Immune Cell Adhesion and Migration, Interferon Signaling	NM_010398.3:462
Il1rn-mRNA	0.947	0.289	0.382	1.51	1.93	1.3	2.85	0.00731	0.255	lm.nb	Cytokine and Chemokine Signaling, Myeloid Compartment	NM_001039701.3:1220
B2m-mRNA	0.574	0.175	0.231	0.918	1.49	1.17	1.89	0.00736	0.255	lm.nb	Antigen Presentation, Interferon Signaling	NM_009735.3:177
Ifih1-mRNA	1.15	0.352	0.464	1.84	2.22	1.38	3.59	0.00738	0.255	lm.nb	Cytotoxicity, Interferon Signaling	NM_027835.3:2160
Tapbp-mRNA	0.878	0.27	0.349	1.41	1.84	1.27	2.65	0.00771	0.263	lm.nb	Antigen Presentation	NM_009318.2:2195
Got1-mRNA	0.4	0.123	0.159	0.641	1.32	1.12	1.56	0.00771	0.263	loglinear	Metabolic Stress	NM_010324.2:1336
Aplnr-mRNA	-1.61	0.498	-2.59	-0.636	0.327	0.166	0.643	0.00792	0.263	lm.nb		NM_011784.3:732
Ctsw-mRNA	-1.21	0.374	-1.94	-0.478	0.432	0.26	0.718	0.00793	0.263	lm.nb	Antigen Presentation	NM_009985.5:1135
Cd8a-mRNA	-1.23	0.379	-1.97	-0.483	0.428	0.256	0.715	0.00793	0.263	lm.nb	Antigen Presentation, Immune Cell Adhesion and Migration, Lymphoid Compartment	NM_001081110.2:355
Pik3r2-mRNA	-0.752	0.233	-1.21	-0.295	0.594	0.433	0.815	0.00804	0.264	lm.nb	Autophagy, Costimulatory Signaling, Cytokine and Chemokine Signaling, Hypoxia, Immune Cell Adhesion and Migration, JAK-STAT Signaling, MAPK, Metabolic Stress, PI3K-Akt	NM_008841.2:230
Irf3-mRNA	-0.242	0.0751	-0.39	-0.0951	0.845	0.763	0.936	0.00807	0.264	loglinear	Interferon Signaling	NM_016849.4:526
Irf2-mRNA	0.463	0.144	0.181	0.745	1.38	1.13	1.68	0.00818	0.265	lm.nb	Interferon Signaling	NM_008391.4:1900
Sox2-mRNA	0.521	0.163	0.201	0.84	1.43	1.15	1.79	0.0085	0.27	lm.nb	Wnt Signaling	NM_011443.3:1400
Ikzf3-mRNA	-1.57	0.493	-2.54	-0.604	0.337	0.172	0.658	0.00866	0.27	lm.nb	Epigenetic Regulation, Lymphoid Compartment	NM_011771.1:1856
Tap1-mRNA	0.509	0.16	0.196	0.823	1.42	1.15	1.77	0.00867	0.27	lm.nb	Antigen Presentation	NM_001161730.1:1865
Ccl11-mRNA	2.27	0.714	0.873	3.67	4.83	1.83	12.7	0.00873	0.27	lm.nb	Antigen Presentation, Cytokine and Chemokine Signaling	NM_011330.3:430
Thy1-mRNA	-0.466	0.147	-0.754	-0.179	0.724	0.593	0.883	0.00876	0.27	lm.nb	Immune Cell Adhesion and Migration	NM_009382.3:425
Nras-mRNA	0.261	0.082	0.1	0.421	1.2	1.07	1.34	0.00876	0.27	loglinear	Autophagy, Cytokine and Chemokine Signaling, MAPK, Metabolic Stress, PI3K-Akt	NM_010937.2:3665
Parp12-mRNA	1.01	0.318	0.387	1.63	2.01	1.31	3.1	0.0088	0.27	lm.nb		NM_172893.3:2282
Ppl-mRNA	0.609	0.193	0.232	0.987	1.53	1.17	1.98	0.00906	0.276	lm.nb	Matrix Remodeling and Metastasis	NM_008909.2:5706
Map3k8-mRNA	0.493	0.157	0.185	0.801	1.41	1.14	1.74	0.00948	0.286	lm.nb	Costimulatory Signaling, MAPK	NM_007746.2:1710
Cd6-mRNA	-0.877	0.281	-1.43	-0.327	0.545	0.372	0.797	0.00969	0.29	lm.nb	Immune Cell Adhesion and Migration, Lymphoid Compartment	NM_001037801.2:1315
Tnfaip3-mRNA	0.402	0.129	0.148	0.655	1.32	1.11	1.57	0.00994	0.296	loglinear		NM_001166402.1:3622
Pik3cg-mRNA	-0.408	0.131	-0.665	-0.15	0.754	0.631	0.901	0.01	0.296	lm.nb	Cytokine and Chemokine Signaling, Hypoxia, Immune Cell Adhesion and Migration, JAK-STAT Signaling, MAPK, Metabolic Stress, PI3K-Akt	NM_001146200.1:3414
Ccnd2-mRNA	0.569	0.183	0.209	0.928	1.48	1.16	1.9	0.0101	0.297	lm.nb	Angiogenesis, Cell Proliferation, JAK-STAT Signaling, PI3K-Akt, Wnt Signaling	NM_009829.3:1665
Pfkm-mRNA	0.492	0.159	0.18	0.803	1.41	1.13	1.75	0.0102	0.298	lm.nb	Metabolic Stress	NM_001163487.1:2665
Dusp1-mRNA	0.836	0.271	0.305	1.37	1.78	1.24	2.58	0.0104	0.298	lm.nb	MAPK	NM_013642.3:1730
Tap2-mRNA	0.645	0.209	0.235	1.05	1.56	1.18	2.08	0.0104	0.298	lm.nb	Antigen Presentation	NM_011530.3:139
Ccr5-mRNA	0.572	0.186	0.208	0.936	1.49	1.16	1.91	0.0104	0.298	lm.nb	Antigen Presentation, Cytokine and Chemokine Signaling	NM_009917.5:1340
Cd96-mRNA	-1.47	0.484	-2.42	-0.527	0.36	0.187	0.694	0.0111	0.313	lm.nb	Lymphoid Compartment	NM_032465.2:440
Ccl8-mRNA	1.36	0.447	0.485	2.24	2.57	1.4	4.72	0.0112	0.313	lm.nb	Cytokine and Chemokine Signaling, Myeloid Compartment	NM_021443.2:150
Ccl19-mRNA	1	0.329	0.356	1.64	2	1.28	3.13	0.0112	0.313	lm.nb	Cytokine and Chemokine Signaling	NM_011888.2:465
Il10ra-mRNA	0.595	0.196	0.21	0.98	1.51	1.16	1.97	0.0114	0.317	lm.nb	Cytokine and Chemokine Signaling, JAK-STAT Signaling	NM_008348.2:2522
H2-D1-mRNA	0.412	0.137	0.143	0.681	1.33	1.1	1.6	0.012	0.329	lm.nb	Antigen Presentation, Immune Cell Adhesion and Migration, Interferon Signaling	NM_010380.3:1133
Cd38-mRNA	0.74	0.249	0.253	1.23	1.67	1.19	2.34	0.0126	0.342	lm.nb	Lymphoid Compartment	NM_007646.4:1490
Esr1-mRNA	0.499	0.168	0.17	0.828	1.41	1.12	1.78	0.0127	0.342	lm.nb		NM_007956.5:169
Pla1a-mRNA	0.818	0.276	0.278	1.36	1.76	1.21	2.56	0.0128	0.342	lm.nb	MAPK	NM_134102.4:1270
Slc2a1-mRNA	0.64	0.216	0.218	1.06	1.56	1.16	2.09	0.0128	0.342	lm.nb	Hypoxia, Metabolic Stress	NM_011400.3:2075
Zc3h12a-mRNA	0.536	0.182	0.18	0.893	1.45	1.13	1.86	0.0133	0.354	lm.nb		NM_153159.2:270
Brip1-mRNA	0.45	0.154	0.149	0.752	1.37	1.11	1.68	0.0137	0.361	loglinear	DNA Damage Repair	NM_178309.2:410
Zap70-mRNA	-0.848	0.29	-1.42	-0.279	0.556	0.375	0.824	0.014	0.365	lm.nb	Costimulatory Signaling, Lymphoid Compartment, MAPK	NM_009539.3:1035
Gm5150-mRNA	0.547	0.188	0.179	0.915	1.46	1.13	1.89	0.0141	0.365	lm.nb	Myeloid Compartment	NM_001081687.1:366
Tgfbr2-mRNA	-0.377	0.129	-0.631	-0.123	0.77	0.646	0.918	0.0141	0.365	lm.nb	MAPK, TGF-beta Signaling	NM_009371.3:786
Map3k7-mRNA	0.175	0.0603	0.0571	0.294	1.13	1.04	1.23	0.0143	0.368	loglinear	Autophagy, Costimulatory Signaling, MAPK, Wnt Signaling	NM_172688.2:2405
Pkm-mRNA	-0.363	0.125	-0.609	-0.118	0.777	0.656	0.921	0.0144	0.368	loglinear	Metabolic Stress	NM_001253883.1:144
Cx3cr1-mRNA	-0.805	0.279	-1.35	-0.258	0.572	0.392	0.836	0.0148	0.375	lm.nb	Cytokine and Chemokine Signaling	NM_009987.3:2696
Casp1-mRNA	0.381	0.132	0.122	0.639	1.3	1.09	1.56	0.0148	0.375	lm.nb	Apoptosis	NM_009807.2:259
Sell-mRNA	1.14	0.394	0.362	1.91	2.2	1.29	3.75	0.015	0.376	lm.nb	Immune Cell Adhesion and Migration	XM_006496716.1:1035
Ifi35-mRNA	0.828	0.288	0.264	1.39	1.77	1.2	2.62	0.0151	0.376	lm.nb	Cytotoxicity, Interferon Signaling	NM_027320.4:820
Tgfb3-mRNA	-0.399	0.139	-0.671	-0.126	0.759	0.628	0.916	0.0154	0.38	loglinear	MAPK, Matrix Remodeling and Metastasis, TGF-beta Signaling	NM_009368.2:2410
Siglec1-mRNA	1.11	0.387	0.349	1.86	2.15	1.27	3.64	0.0154	0.38	lm.nb	Immune Cell Adhesion and Migration	NM_011426.3:4550
Psmb10-mRNA	0.59	0.207	0.185	0.995	1.51	1.14	1.99	0.0157	0.384	lm.nb	Antigen Presentation, Apoptosis, Cell Proliferation, Costimulatory Signaling, Hedgehog Signaling, NF-kappaB Signaling	NM_013640.3:385
Nfil3-mRNA	0.73	0.256	0.227	1.23	1.66	1.17	2.35	0.0159	0.388	lm.nb	Angiogenesis	NM_017373.3:1299
Eif4ebp1-mRNA	0.361	0.127	0.111	0.61	1.28	1.08	1.53	0.0163	0.395	loglinear	Hypoxia, Metabolic Stress, PI3K-Akt	NM_007918.3:554
Cd27-mRNA	-1.41	0.5	-2.39	-0.432	0.376	0.191	0.741	0.0166	0.398	lm.nb	Costimulatory Signaling, Lymphoid Compartment, NF-kappaB Signaling	NM_001042564.1:730
TREX-mRNA	0.793	0.282	0.241	1.35	1.73	1.18	2.54	0.0168	0.402	lm.nb		NM_011637.6:422
Gimap4-mRNA	-0.557	0.198	-0.946	-0.168	0.68	0.519	0.89	0.017	0.404	lm.nb		NM_001243199.1:806
Vegfa-mRNA	0.621	0.225	0.179	1.06	1.54	1.13	2.09	0.0187	0.442	lm.nb	Angiogenesis, Hypoxia, MAPK, Metabolic Stress, PI3K-Akt	NM_001025250.3:1874
Cd5-mRNA	-1.15	0.421	-1.97	-0.326	0.451	0.254	0.798	0.0194	0.457	lm.nb	Lymphoid Compartment	NM_007650.3:415
Il15-mRNA	1.14	0.417	0.321	1.96	2.2	1.25	3.88	0.0196	0.458	lm.nb	Costimulatory Signaling, Cytokine and Chemokine Signaling, JAK-STAT Signaling	NM_008357.2:854
Il21r-mRNA	0.434	0.159	0.122	0.747	1.35	1.09	1.68	0.0198	0.459	lm.nb	Cytokine and Chemokine Signaling, JAK-STAT Signaling	NM_021887.1:619
Cd69-mRNA	1.05	0.386	0.294	1.81	2.07	1.23	3.5	0.0199	0.459	lm.nb	Costimulatory Signaling	NM_001033122.3:91
Nid2-mRNA	-0.545	0.201	-0.94	-0.15	0.685	0.521	0.901	0.0205	0.466	lm.nb	Matrix Remodeling and Metastasis	NM_008695.2:1165
Traf1-mRNA	-0.669	0.248	-1.15	-0.184	0.629	0.449	0.88	0.0205	0.466	lm.nb		NM_009421.4:330
Cd84-mRNA	0.34	0.126	0.0934	0.586	1.27	1.07	1.5	0.0205	0.466	lm.nb		NM_013489.2:915
Ikbkb-mRNA	0.313	0.116	0.0856	0.541	1.24	1.06	1.45	0.0208	0.469	loglinear	Costimulatory Signaling, Cytokine and Chemokine Signaling, MAPK, Metabolic Stress, NF-kappaB Signaling, PI3K-Akt	NM_010546.2:3357
Ikzf2-mRNA	-0.594	0.221	-1.03	-0.162	0.662	0.491	0.894	0.021	0.47	lm.nb	Epigenetic Regulation, Lymphoid Compartment	NM_011770.4:7230
Il18r1-mRNA	-0.636	0.238	-1.1	-0.171	0.643	0.466	0.888	0.0214	0.477	lm.nb	Costimulatory Signaling, Cytokine and Chemokine Signaling, Lymphoid Compartment	NM_001161842.1:620
Pdcd1lg2-mRNA	1.08	0.402	0.289	1.87	2.11	1.22	3.64	0.0215	0.477	lm.nb	Costimulatory Signaling, Immune Cell Adhesion and Migration	NM_021396.2:1870
Thbd-mRNA	-0.585	0.219	-1.01	-0.156	0.667	0.495	0.897	0.0216	0.478	lm.nb	Antigen Presentation	NM_009378.3:2845
Cd2-mRNA	-0.685	0.257	-1.19	-0.18	0.622	0.439	0.883	0.0222	0.488	lm.nb	Costimulatory Signaling, Immune Cell Adhesion and Migration, Lymphoid Compartment	NM_013486.2:278
Dab2-mRNA	0.386	0.145	0.1	0.671	1.31	1.07	1.59	0.0226	0.493	lm.nb	Myeloid Compartment	NM_023118.5:335
Cmtm6-mRNA	0.292	0.11	0.0759	0.509	1.22	1.05	1.42	0.0227	0.493	loglinear	Costimulatory Signaling	NM_026036.3:1075
Spp1-mRNA	0.335	0.127	0.0866	0.583	1.26	1.06	1.5	0.0229	0.494	lm.nb	Costimulatory Signaling, Matrix Remodeling and Metastasis, PI3K-Akt	NM_009263.3:420
Ccl22-mRNA	-1.06	0.401	-1.85	-0.272	0.48	0.278	0.828	0.0231	0.496	lm.nb	Cytokine and Chemokine Signaling	NM_009137.2:1096
Ier3-mRNA	0.865	0.329	0.22	1.51	1.82	1.16	2.85	0.0234	0.5	lm.nb	Myeloid Compartment	NM_133662.2:405
Ikbkg-mRNA	0.475	0.181	0.12	0.829	1.39	1.09	1.78	0.0236	0.501	lm.nb	Costimulatory Signaling, Cytokine and Chemokine Signaling, MAPK, NF-kappaB Signaling, PI3K-Akt	NM_001161423.1:1642
C5ar1-mRNA	0.818	0.312	0.206	1.43	1.76	1.15	2.69	0.0238	0.503	lm.nb	Myeloid Compartment	NM_007577.3:595
Uba7-mRNA	0.736	0.282	0.182	1.29	1.67	1.13	2.44	0.0245	0.515	lm.nb	Antigen Presentation, DNA Damage Repair, Interferon Signaling	NM_023738.4:751
Nlrc5-mRNA	0.712	0.274	0.175	1.25	1.64	1.13	2.38	0.0247	0.518	lm.nb		NM_001033207.3:6665
Hdac11-mRNA	-0.694	0.268	-1.22	-0.168	0.618	0.429	0.89	0.0253	0.527	lm.nb	Epigenetic Regulation, Notch Signaling	NM_144919.2:2125
Serpinh1-mRNA	-0.454	0.176	-0.799	-0.11	0.73	0.575	0.927	0.0255	0.527	lm.nb	Angiogenesis, Matrix Remodeling and Metastasis	NM_009825.2:1845
Cebpb-mRNA	0.323	0.126	0.0755	0.57	1.25	1.05	1.48	0.0266	0.548	loglinear	Metabolic Stress, Myeloid Compartment	NM_009883.4:343
Aldoa-mRNA	0.225	0.0882	0.0522	0.398	1.17	1.04	1.32	0.0269	0.552	loglinear	Hypoxia	NM_001177307.1:1346
H2-K1-mRNA	0.401	0.158	0.0913	0.71	1.32	1.07	1.64	0.0276	0.562	lm.nb	Antigen Presentation, Immune Cell Adhesion and Migration, Interferon Signaling	NM_001001892.2:37
Il18bp-mRNA	0.857	0.338	0.194	1.52	1.81	1.14	2.87	0.0278	0.564	lm.nb	Costimulatory Signaling, Cytokine and Chemokine Signaling	NM_010531.1:188
Casp8-mRNA	0.32	0.127	0.0707	0.568	1.25	1.05	1.48	0.0286	0.578	lm.nb	Apoptosis	NM_009812.2:1463
Tigit-mRNA	-0.715	0.287	-1.28	-0.152	0.609	0.413	0.9	0.03	0.6	lm.nb	Costimulatory Signaling, Immune Cell Adhesion and Migration, Lymphoid Compartment	NM_001146325.1:730
Fcgr1-mRNA	0.588	0.236	0.125	1.05	1.5	1.09	2.07	0.03	0.6	lm.nb	Antigen Presentation, Interferon Signaling, Myeloid Compartment	NM_010186.5:185
Tnfrsf14-mRNA	0.538	0.217	0.113	0.963	1.45	1.08	1.95	0.0304	0.604	lm.nb	Costimulatory Signaling, NF-kappaB Signaling	NM_178931.2:625
Ccl4-mRNA	1	0.405	0.21	1.8	2.01	1.16	3.48	0.0307	0.607	lm.nb	Antigen Presentation, Cytokine and Chemokine Signaling, Myeloid Compartment	NM_013652.2:370
Cenpf-mRNA	0.603	0.245	0.124	1.08	1.52	1.09	2.12	0.0313	0.616	lm.nb	Cell Proliferation	NM_001081363.2:9262
Hk2-mRNA	1.63	0.663	0.333	2.93	3.1	1.26	7.63	0.0316	0.616	lm.nb	Hypoxia, Metabolic Stress	NM_013820.3:4404
Pfkfb3-mRNA	0.474	0.193	0.0966	0.852	1.39	1.07	1.8	0.0316	0.616	lm.nb	Hypoxia, Metabolic Stress	NM_133232.2:3785
Tmem173-mRNA	0.323	0.131	0.0652	0.58	1.25	1.05	1.5	0.0319	0.616	lm.nb		NM_028261.1:1792
Brca1-mRNA	0.474	0.193	0.0958	0.852	1.39	1.07	1.81	0.0319	0.616	lm.nb	Cell Proliferation, DNA Damage Repair, PI3K-Akt	NM_009764.3:3158
Dusp2-mRNA	0.515	0.21	0.103	0.927	1.43	1.07	1.9	0.0321	0.617	lm.nb	MAPK	NM_010090.2:1472
Rbl2-mRNA	0.241	0.099	0.0474	0.436	1.18	1.03	1.35	0.0329	0.63	loglinear	Cell Proliferation, PI3K-Akt, TGF-beta Signaling	NM_011250.4:1054
Areg-mRNA	1.64	0.672	0.319	2.95	3.11	1.25	7.74	0.0331	0.63	lm.nb	Myeloid Compartment	NM_009704.3:698
Prkx-mRNA	0.362	0.149	0.0701	0.655	1.29	1.05	1.57	0.0334	0.631	lm.nb	Hedgehog Signaling	NM_016979.1:665
Ms4a2-mRNA	-1.09	0.451	-1.98	-0.211	0.468	0.254	0.864	0.0335	0.631	lm.nb		NM_001276330.1:104
Fzd8-mRNA	-0.555	0.229	-1.01	-0.106	0.68	0.498	0.929	0.034	0.638	lm.nb	Wnt Signaling	NM_008058.2:3024
Btla-mRNA	-0.975	0.404	-1.77	-0.184	0.509	0.294	0.88	0.0342	0.639	lm.nb	Costimulatory Signaling	NM_001037719.2:24
Akt1-mRNA	0.146	0.0614	0.0261	0.267	1.11	1.02	1.2	0.0362	0.673	loglinear	Apoptosis, Autophagy, Costimulatory Signaling, Cytokine and Chemokine Signaling, Hypoxia, JAK-STAT Signaling, MAPK, Metabolic Stress, PI3K-Akt	NM_009652.3:326
Mmrn2-mRNA	0.457	0.192	0.0808	0.833	1.37	1.06	1.78	0.0365	0.675	lm.nb	Angiogenesis	NM_153127.3:600
Klrd1-mRNA	-0.82	0.345	-1.5	-0.143	0.566	0.354	0.906	0.0369	0.68	lm.nb	Antigen Presentation, Cytotoxicity, Lymphoid Compartment	NM_010654.2:434
Itgax-mRNA	0.491	0.207	0.0842	0.897	1.4	1.06	1.86	0.0374	0.684	lm.nb	Immune Cell Adhesion and Migration, Matrix Remodeling and Metastasis, Myeloid Compartment	NM_021334.2:327
Nfkb2-mRNA	0.209	0.0884	0.0358	0.382	1.16	1.03	1.3	0.0375	0.684	loglinear	MAPK, NF-kappaB Signaling	NM_019408.3:3025
Csf1r-mRNA	-0.311	0.132	-0.571	-0.0522	0.806	0.673	0.964	0.0382	0.692	lm.nb	Cytokine and Chemokine Signaling, MAPK, Myeloid Compartment, PI3K-Akt	NM_001037859.1:3655
Nkg7-mRNA	-0.624	0.265	-1.14	-0.104	0.649	0.452	0.93	0.0382	0.692	lm.nb		NM_024253.4:530
Srebf1-mRNA	-0.291	0.124	-0.535	-0.0478	0.817	0.69	0.967	0.0389	0.7	loglinear		NM_011480.4:1678
Rock1-mRNA	0.565	0.242	0.0894	1.04	1.48	1.06	2.06	0.04	0.714	lm.nb	Apoptosis, Cytokine and Chemokine Signaling, Immune Cell Adhesion and Migration, TGF-beta Signaling	NM_009071.2:374
Bmp2-mRNA	0.815	0.35	0.129	1.5	1.76	1.09	2.83	0.04	0.714	lm.nb	Hedgehog Signaling, Matrix Remodeling and Metastasis, TGF-beta Signaling	NM_007553.2:2097
Mb21d1-mRNA	0.348	0.15	0.0543	0.642	1.27	1.04	1.56	0.0404	0.718	loglinear		NM_173386.4:1068
Angpt2-mRNA	0.727	0.315	0.11	1.35	1.66	1.08	2.54	0.0414	0.731	lm.nb	Angiogenesis, Hypoxia, MAPK, PI3K-Akt	NM_007426.3:2020
Twist1-mRNA	-0.875	0.379	-1.62	-0.132	0.545	0.326	0.913	0.0415	0.731	lm.nb		NM_011658.2:1359
Ikzf1-mRNA	-0.328	0.142	-0.607	-0.0486	0.797	0.656	0.967	0.0419	0.735	lm.nb	Epigenetic Regulation, Lymphoid Compartment	NM_009578.2:1716
Cd47-mRNA	0.296	0.129	0.0438	0.549	1.23	1.03	1.46	0.0421	0.735	lm.nb	Cytotoxicity, Matrix Remodeling and Metastasis, Myeloid Compartment	NM_010581.3:165
Runx3-mRNA	0.58	0.253	0.085	1.08	1.5	1.06	2.11	0.0423	0.736	lm.nb		NM_019732.2:3074
Pdcd1-mRNA	-0.952	0.416	-1.77	-0.138	0.517	0.294	0.909	0.0427	0.74	lm.nb	Costimulatory Signaling, Immune Cell Adhesion and Migration, Lymphoid Compartment	NM_008798.1:1134
Cd247-mRNA	-0.713	0.315	-1.33	-0.0964	0.61	0.398	0.935	0.0446	0.769	lm.nb	Costimulatory Signaling	NM_001113391.2:133
Tnfrsf1b-mRNA	0.417	0.185	0.0553	0.779	1.34	1.04	1.72	0.0451	0.775	lm.nb	NF-kappaB Signaling	NM_011610.3:3270
Chd9-mRNA	0.356	0.158	0.0463	0.665	1.28	1.03	1.59	0.0456	0.779	lm.nb	Matrix Remodeling and Metastasis, TGF-beta Signaling	NM_177224.2:5425
Tlr9-mRNA	0.679	0.301	0.0879	1.27	1.6	1.06	2.41	0.0458	0.779	lm.nb		NM_031178.2:1801
Xcl1-mRNA	-0.615	0.275	-1.15	-0.0759	0.653	0.45	0.949	0.047	0.797	lm.nb	DNA Damage Repair	NM_008510.1:103
Trp53-mRNA	0.296	0.133	0.0361	0.556	1.23	1.03	1.47	0.0474	0.8	lm.nb	Apoptosis, Cell Proliferation, DNA Damage Repair, MAPK, Metabolic Stress, Notch Signaling, PI3K-Akt, Wnt Signaling	NM_011640.1:1835
Hsd11b1-mRNA	-0.43	0.194	-0.809	-0.0508	0.742	0.571	0.965	0.0482	0.805	lm.nb		NM_001044751.1:380
Dll1-mRNA	0.378	0.17	0.0443	0.712	1.3	1.03	1.64	0.0484	0.805	lm.nb	Notch Signaling	NM_007865.3:1085
Hif1a-mRNA	0.337	0.152	0.0391	0.634	1.26	1.03	1.55	0.0486	0.805	lm.nb	Autophagy, Hypoxia, Metabolic Stress, Notch Signaling	NM_010431.2:4467
Tie1-mRNA	-0.565	0.255	-1.07	-0.0652	0.676	0.478	0.956	0.0488	0.805	lm.nb		NM_011587.2:3721
Ms4a6b-mRNA	0.537	0.242	0.0618	1.01	1.45	1.04	2.02	0.0488	0.805	lm.nb		NM_027209.3:583
Palmd-mRNA	-0.549	0.248	-1.04	-0.063	0.683	0.488	0.957	0.0489	0.805	lm.nb		NM_023245.3:1000
Arid1a-mRNA	-0.218	0.0988	-0.411	-0.0241	0.86	0.752	0.983	0.0497	0.815	loglinear	Epigenetic Regulation	NM_001080819.1:5193
Il33-mRNA	0.568	0.259	0.0612	1.08	1.48	1.04	2.11	0.0504	0.823	lm.nb	Cytokine and Chemokine Signaling	NM_133775.1:1011
Apc-mRNA	0.383	0.176	0.038	0.728	1.3	1.03	1.66	0.0522	0.848	loglinear	Apoptosis, Wnt Signaling	NM_007462.3:11300
Melk-mRNA	0.375	0.173	0.0371	0.713	1.3	1.03	1.64	0.0523	0.848	lm.nb	Cell Proliferation	NM_010790.2:1253
Tnfaip6-mRNA	0.575	0.266	0.0531	1.1	1.49	1.04	2.14	0.0538	0.868	lm.nb	Angiogenesis, Myeloid Compartment	NM_009398.2:50
Ptger4-mRNA	-0.291	0.135	-0.556	-0.026	0.817	0.68	0.982	0.0544	0.87	loglinear		NM_001136079.1:2605
Cd36-mRNA	-0.783	0.364	-1.5	-0.0697	0.581	0.354	0.953	0.0545	0.87	lm.nb	Antigen Presentation, Matrix Remodeling and Metastasis	NM_007643.3:1520
Kdr-mRNA	-0.298	0.139	-0.57	-0.0265	0.813	0.674	0.982	0.0546	0.87	loglinear	MAPK, Matrix Remodeling and Metastasis, PI3K-Akt	NM_010612.2:995
Rela-mRNA	0.194	0.0905	0.0166	0.371	1.14	1.01	1.29	0.0553	0.877	loglinear	Costimulatory Signaling, Cytokine and Chemokine Signaling, Hypoxia, MAPK, Metabolic Stress, NF-kappaB Signaling, PI3K-Akt	NM_009045.4:2283
Hes1-mRNA	0.22	0.103	0.0187	0.421	1.16	1.01	1.34	0.0554	0.877	loglinear	Notch Signaling	NM_008235.2:1041
Pgpep1-mRNA	0.502	0.235	0.0412	0.963	1.42	1.03	1.95	0.0561	0.881	lm.nb	Angiogenesis	NM_023217.4:1128
Myc-mRNA	0.209	0.0977	0.017	0.4	1.16	1.01	1.32	0.0562	0.881	loglinear	Cell Proliferation, JAK-STAT Signaling, MAPK, Metabolic Stress, Notch Signaling, PI3K-Akt, TGF-beta Signaling, Wnt Signaling	NM_001177354.1:1859
Itgb3-mRNA	0.389	0.183	0.0315	0.747	1.31	1.02	1.68	0.0564	0.881	lm.nb	Immune Cell Adhesion and Migration, Matrix Remodeling and Metastasis, PI3K-Akt	NM_016780.2:2595
Psmb9-mRNA	0.297	0.14	0.0218	0.572	1.23	1.02	1.49	0.0581	0.904	lm.nb	Antigen Presentation, Apoptosis, Cell Proliferation, Costimulatory Signaling, Hedgehog Signaling, NF-kappaB Signaling	NM_013585.2:285
Parp4-mRNA	0.302	0.143	0.0212	0.582	1.23	1.01	1.5	0.0588	0.912	lm.nb	DNA Damage Repair	NM_001145978.2:1348
Wnt7b-mRNA	0.302	0.144	0.0207	0.584	1.23	1.01	1.5	0.0592	0.914	lm.nb	Hedgehog Signaling, Wnt Signaling	NM_009528.2:1782
Fanca-mRNA	0.618	0.295	0.0401	1.2	1.53	1.03	2.29	0.06	0.922	lm.nb	DNA Damage Repair	NM_016925.3:208
Tlr4-mRNA	0.242	0.116	0.0156	0.469	1.18	1.01	1.38	0.0601	0.922	loglinear	Apoptosis, Hypoxia, Myeloid Compartment, PI3K-Akt	NM_021297.2:2510
Kit-mRNA	-0.523	0.251	-1.02	-0.0315	0.696	0.495	0.978	0.0611	0.933	lm.nb	MAPK, Metabolic Stress, PI3K-Akt	NM_001122733.1:4275
Cd4-mRNA	-0.592	0.285	-1.15	-0.034	0.663	0.451	0.977	0.0618	0.939	lm.nb	Antigen Presentation, Costimulatory Signaling, Immune Cell Adhesion and Migration	NM_013488.2:950
Sfxn1-mRNA	-0.268	0.129	-0.522	-0.015	0.83	0.697	0.99	0.0621	0.939	loglinear		NM_027324.5:142
C2-mRNA	0.758	0.365	0.0422	1.47	1.69	1.03	2.78	0.0622	0.939	lm.nb		NM_013484.2:2359
Slamf7-mRNA	0.497	0.24	0.0256	0.968	1.41	1.02	1.96	0.0631	0.947	lm.nb	Lymphoid Compartment	NM_144539.5:750
Rb1-mRNA	0.228	0.11	0.0117	0.444	1.17	1.01	1.36	0.0632	0.947	loglinear	Cell Proliferation, Metabolic Stress	NM_009029.2:2958
Inhba-mRNA	0.415	0.201	0.0206	0.809	1.33	1.01	1.75	0.0636	0.95	lm.nb	TGF-beta Signaling	NM_008380.2:2285
Fasl-mRNA	-0.676	0.328	-1.32	-0.0328	0.626	0.401	0.978	0.0639	0.95	lm.nb	Cytotoxicity, MAPK, NF-kappaB Signaling, PI3K-Akt	NM_001205243.1:1506
Stc1-mRNA	0.789	0.383	0.0371	1.54	1.73	1.03	2.91	0.0642	0.952	lm.nb	Angiogenesis	NM_009285.3:2085
Neil1-mRNA	-0.3	0.147	-0.588	-0.013	0.812	0.665	0.991	0.0651	0.959	loglinear	DNA Damage Repair	NM_028347.2:400
Il34-mRNA	0.31	0.151	0.0133	0.606	1.24	1.01	1.52	0.0652	0.959	lm.nb	Cytokine and Chemokine Signaling	NM_001135100.2:695
Pirb-mRNA	0.351	0.171	0.0146	0.687	1.28	1.01	1.61	0.0655	0.959	lm.nb	Costimulatory Signaling, Myeloid Compartment	NM_011095.2:2040
H2afx-mRNA	-0.305	0.149	-0.597	-0.0123	0.81	0.661	0.992	0.0658	0.959	lm.nb	Cell Proliferation, DNA Damage Repair, Epigenetic Regulation, Metabolic Stress	NM_010436.2:980
Itga6-mRNA	0.306	0.15	0.0122	0.6	1.24	1.01	1.52	0.066	0.959	lm.nb	Immune Cell Adhesion and Migration, Matrix Remodeling and Metastasis, PI3K-Akt	NM_008397.4:3960
Bcl6b-mRNA	-0.481	0.236	-0.943	-0.0187	0.717	0.52	0.987	0.0662	0.959	lm.nb	Apoptosis	NM_007528.2:2360
Il1r2-mRNA	0.829	0.407	0.0316	1.63	1.78	1.02	3.09	0.0664	0.959	lm.nb	Cytokine and Chemokine Signaling, MAPK	NM_010555.4:458
Jag2-mRNA	0.301	0.148	0.00962	0.592	1.23	1.01	1.51	0.0679	0.977	lm.nb	Notch Signaling	NM_010588.2:1485
Fstl3-mRNA	0.705	0.349	0.021	1.39	1.63	1.01	2.62	0.0684	0.98	lm.nb	Angiogenesis	NM_031380.2:55
Snai1-mRNA	0.609	0.302	0.0173	1.2	1.52	1.01	2.3	0.0687	0.98	lm.nb		NM_011427.2:910
H2-M3-mRNA	0.283	0.14	0.00799	0.558	1.22	1.01	1.47	0.0688	0.98	lm.nb	Antigen Presentation, Immune Cell Adhesion and Migration	NM_013819.2:1180
Samsn1-mRNA	-0.372	0.185	-0.734	-0.00989	0.773	0.601	0.993	0.0692	0.982	lm.nb		NM_023380.2:990
Ccl6-mRNA	0.406	0.203	0.00903	0.803	1.32	1.01	1.74	0.0702	0.994	lm.nb	Cytokine and Chemokine Signaling, Myeloid Compartment	NM_009139.2:825
Cdh2-mRNA	-0.484	0.242	-0.959	-0.00916	0.715	0.514	0.994	0.0711	1	lm.nb	Immune Cell Adhesion and Migration	NM_007664.5:1240
Wnt2b-mRNA	-0.384	0.194	-0.764	-0.00382	0.766	0.589	0.997	0.0733	1	lm.nb	Hedgehog Signaling, Wnt Signaling	NM_009520.3:1895
Irf5-mRNA	0.234	0.121	-0.00302	0.47	1.18	0.998	1.39	0.0791	1	lm.nb	Interferon Signaling	NM_001252382.1:2085
Nectin1-mRNA	-0.46	0.238	-0.927	0.0062	0.727	0.526	1	0.0793	1	lm.nb	Immune Cell Adhesion and Migration	NM_021424.2:2772
Cxcl14-mRNA	0.67	0.349	-0.0136	1.35	1.59	0.991	2.56	0.081	1	lm.nb	Cytokine and Chemokine Signaling	NM_019568.2:658
Irf8-mRNA	-0.325	0.169	-0.657	0.00668	0.798	0.634	1	0.0811	1	lm.nb	Antigen Presentation, Interferon Signaling	NM_008320.3:2274
Dusp5-mRNA	0.277	0.145	-0.00619	0.561	1.21	0.996	1.48	0.0815	1	lm.nb	MAPK	NM_001085390.1:409
Gbp2b-mRNA	0.777	0.407	-0.0199	1.57	1.71	0.986	2.98	0.0824	1	lm.nb	Interferon Signaling	NM_010259.2:1570
Ptgs2-mRNA	0.722	0.379	-0.0204	1.47	1.65	0.986	2.76	0.0831	1	lm.nb	Costimulatory Signaling, Myeloid Compartment	NM_011198.4:800
Mrc1-mRNA	-0.24	0.126	-0.486	0.00712	0.847	0.714	1	0.0835	1	loglinear	Antigen Presentation, Myeloid Compartment	NM_008625.2:3316
Cd44-mRNA	-0.456	0.24	-0.927	0.0149	0.729	0.526	1.01	0.0842	1	lm.nb	Costimulatory Signaling, Interferon Signaling, Matrix Remodeling and Metastasis	NM_009851.2:112
Bnip3-mRNA	0.47	0.248	-0.0163	0.956	1.39	0.989	1.94	0.0848	1	lm.nb	Autophagy, Epigenetic Regulation	NM_009760.4:1108
H2-DMb1-mRNA	0.216	0.114	-0.00823	0.44	1.16	0.994	1.36	0.0857	1	lm.nb	Antigen Presentation, Immune Cell Adhesion and Migration	NM_010387.2:1089
Atm-mRNA	0.37	0.196	-0.0143	0.755	1.29	0.99	1.69	0.0858	1	lm.nb	Cell Proliferation, DNA Damage Repair, Metabolic Stress	NM_007499.1:7840
Clec7a-mRNA	0.37	0.198	-0.0186	0.758	1.29	0.987	1.69	0.0889	1	lm.nb	Immune Cell Adhesion and Migration, Myeloid Compartment	NM_020008.2:1008
Tpsab1-mRNA	-0.738	0.396	-1.51	0.038	0.6	0.35	1.03	0.0892	1	lm.nb		NM_031187.4:663
Syk-mRNA	-0.303	0.162	-0.621	0.0156	0.811	0.65	1.01	0.0892	1	lm.nb	PI3K-Akt	NM_001198977.1:2064
Pias4-mRNA	-0.272	0.147	-0.56	0.0156	0.828	0.678	1.01	0.0908	1	loglinear	Cell Proliferation, DNA Damage Repair, JAK-STAT Signaling	NM_021501.4:125
Ripk1-mRNA	0.247	0.134	-0.0154	0.509	1.19	0.989	1.42	0.0922	1	loglinear	Apoptosis	NM_009068.3:1246
Pdgfb-mRNA	-0.254	0.138	-0.523	0.0162	0.839	0.696	1.01	0.0926	1	loglinear	Angiogenesis, MAPK, Matrix Remodeling and Metastasis, PI3K-Akt	NM_011057.3:2325
Mfge8-mRNA	-0.25	0.137	-0.518	0.0181	0.841	0.698	1.01	0.0948	1	loglinear		NM_008594.2:1360
Selp-mRNA	0.697	0.385	-0.0575	1.45	1.62	0.961	2.73	0.0976	1	lm.nb	Immune Cell Adhesion and Migration	NM_011347.1:1570
Fcgrt-mRNA	-0.219	0.121	-0.457	0.0185	0.859	0.729	1.01	0.0981	1	lm.nb		NM_010189.3:750
Axl-mRNA	0.196	0.109	-0.0175	0.409	1.15	0.988	1.33	0.0995	1	loglinear		NM_009465.3:3820
Ifngr1-mRNA	-0.219	0.123	-0.459	0.0219	0.859	0.727	1.02	0.102	1	loglinear	Hypoxia, Interferon Signaling, JAK-STAT Signaling	NM_010511.2:984
Tgfb2-mRNA	-0.363	0.204	-0.763	0.0367	0.778	0.589	1.03	0.103	1	loglinear	MAPK, Matrix Remodeling and Metastasis, TGF-beta Signaling	NM_009367.4:1645
Csf2rb-mRNA	0.398	0.226	-0.0458	0.841	1.32	0.969	1.79	0.107	1	lm.nb	Cytokine and Chemokine Signaling, JAK-STAT Signaling	NM_007780.4:4185
Ms4a4a-mRNA	0.451	0.257	-0.0526	0.955	1.37	0.964	1.94	0.107	1	lm.nb		XM_003086124.1:252
Exo1-mRNA	0.277	0.158	-0.0323	0.586	1.21	0.978	1.5	0.107	1	lm.nb	Cell Proliferation, DNA Damage Repair	NM_012012.4:2214
Tnfsf13b-mRNA	0.37	0.212	-0.0445	0.785	1.29	0.97	1.72	0.108	1	lm.nb	NF-kappaB Signaling	NM_033622.1:225
Itgb2-mRNA	0.199	0.114	-0.0247	0.422	1.15	0.983	1.34	0.109	1	lm.nb	Immune Cell Adhesion and Migration, Matrix Remodeling and Metastasis	NM_008404.4:2542
Dnmt1-mRNA	-0.253	0.145	-0.537	0.0324	0.839	0.689	1.02	0.11	1	lm.nb	Epigenetic Regulation	NM_010066.3:2380
Tnfrsf4-mRNA	-0.521	0.3	-1.11	0.0672	0.697	0.464	1.05	0.11	1	lm.nb	NF-kappaB Signaling	NM_011659.2:320
Pik3ca-mRNA	0.123	0.0708	-0.0159	0.262	1.09	0.989	1.2	0.111	1	loglinear	Autophagy, Costimulatory Signaling, Cytokine and Chemokine Signaling, Hypoxia, Immune Cell Adhesion and Migration, JAK-STAT Signaling, MAPK, Metabolic Stress, PI3K-Akt	NM_008839.2:3810
Ctss-mRNA	0.278	0.161	-0.0377	0.593	1.21	0.974	1.51	0.112	1	lm.nb	Antigen Presentation, Matrix Remodeling and Metastasis	NM_021281.3:1044
Prr5-mRNA	-0.29	0.169	-0.621	0.041	0.818	0.65	1.03	0.114	1	lm.nb	Costimulatory Signaling, Metabolic Stress	NM_146061.4:770
Itgav-mRNA	0.151	0.0882	-0.0215	0.324	1.11	0.985	1.25	0.114	1	loglinear	Angiogenesis, Antigen Presentation, Immune Cell Adhesion and Migration, Matrix Remodeling and Metastasis, PI3K-Akt	NM_008402.3:2835
Rps6kb1-mRNA	0.206	0.12	-0.0294	0.44	1.15	0.98	1.36	0.114	1	loglinear	Autophagy, Hypoxia, Metabolic Stress, PI3K-Akt, TGF-beta Signaling	NM_001114334.1:2504
Nfatc2-mRNA	-0.279	0.163	-0.598	0.0403	0.824	0.661	1.03	0.115	1	lm.nb	Costimulatory Signaling, Wnt Signaling	NM_001136073.2:5160
Elob-mRNA	0.197	0.116	-0.03	0.424	1.15	0.979	1.34	0.117	1	lm.nb		NM_026305.2:135
Kras-mRNA	0.176	0.103	-0.0269	0.378	1.13	0.981	1.3	0.117	1	loglinear	Autophagy, Cytokine and Chemokine Signaling, MAPK, Metabolic Stress, PI3K-Akt	NM_021284.5:2620
Cd86-mRNA	0.4	0.237	-0.0646	0.865	1.32	0.956	1.82	0.12	1	lm.nb	Costimulatory Signaling, Immune Cell Adhesion and Migration, Lymphoid Compartment	NM_019388.3:708
Mre11a-mRNA	0.22	0.131	-0.0364	0.476	1.16	0.975	1.39	0.121	1	lm.nb		NM_018736.2:2376
Flnb-mRNA	0.292	0.175	-0.0508	0.634	1.22	0.965	1.55	0.123	1	lm.nb	Interferon Signaling, MAPK	NM_134080.1:8415
Gimap6-mRNA	-0.273	0.164	-0.594	0.0484	0.828	0.663	1.03	0.124	1	lm.nb		NM_153175.3:922
Tnfrsf25-mRNA	-0.407	0.246	-0.889	0.0744	0.754	0.54	1.05	0.126	1	lm.nb	Costimulatory Signaling, Lymphoid Compartment, NF-kappaB Signaling	NM_033042.3:685
Il2rb-mRNA	-0.454	0.274	-0.991	0.0834	0.73	0.503	1.06	0.126	1	lm.nb	Costimulatory Signaling, Cytokine and Chemokine Signaling, JAK-STAT Signaling, PI3K-Akt	NM_008368.3:2365
Cybb-mRNA	0.228	0.138	-0.0424	0.498	1.17	0.971	1.41	0.127	1	lm.nb	Antigen Presentation, Hypoxia, Immune Cell Adhesion and Migration, Myeloid Compartment	NM_007807.5:2036
Tnfrsf9-mRNA	0.457	0.278	-0.0866	1	1.37	0.942	2	0.128	1	lm.nb		NM_001077508.1:1590
Cd200r1-mRNA	0.356	0.216	-0.0674	0.78	1.28	0.954	1.72	0.128	1	lm.nb	Immune Cell Adhesion and Migration, Myeloid Compartment	NM_021325.3:229
Cpa3-mRNA	-0.596	0.363	-1.31	0.116	0.662	0.404	1.08	0.129	1	lm.nb		NM_007753.2:101
Met-mRNA	0.107	0.0654	-0.0215	0.235	1.08	0.985	1.18	0.131	1	loglinear	MAPK, Metabolic Stress, PI3K-Akt	NM_008591.2:1280
Ifnar1-mRNA	-0.136	0.0845	-0.302	0.0292	0.91	0.811	1.02	0.135	1	loglinear	Interferon Signaling, JAK-STAT Signaling, PI3K-Akt	NM_010508.1:1195
Fcgr2b-mRNA	0.307	0.191	-0.0669	0.681	1.24	0.955	1.6	0.136	1	lm.nb		NM_001077189.1:1225
Icosl-mRNA	0.26	0.163	-0.0586	0.58	1.2	0.96	1.49	0.138	1	lm.nb	Costimulatory Signaling, Immune Cell Adhesion and Migration, Lymphoid Compartment	NM_015790.3:349
Rad50-mRNA	0.249	0.157	-0.0573	0.556	1.19	0.961	1.47	0.139	1	lm.nb	Cell Proliferation, DNA Damage Repair, Metabolic Stress	NM_009012.2:4165
Lif-mRNA	0.844	0.531	-0.196	1.88	1.8	0.873	3.69	0.14	1	lm.nb	Cytotoxicity, JAK-STAT Signaling, Myeloid Compartment	NM_008501.2:3435
Wdr76-mRNA	-0.252	0.159	-0.563	0.0595	0.84	0.677	1.04	0.141	1	lm.nb		NM_030234.2:1294
Cxcl5-mRNA	0.749	0.473	-0.178	1.68	1.68	0.884	3.2	0.141	1	lm.nb	Cytokine and Chemokine Signaling, Myeloid Compartment	NM_009141.2:565
Fgf13-mRNA	0.184	0.116	-0.0441	0.411	1.14	0.97	1.33	0.142	1	loglinear	MAPK, PI3K-Akt	NM_010200.2:1674
Cd300a-mRNA	-0.269	0.171	-0.605	0.0671	0.83	0.658	1.05	0.145	1	lm.nb	Metabolic Stress	NM_170758.3:1136
Vhl-mRNA	0.424	0.271	-0.106	0.955	1.34	0.929	1.94	0.145	1	lm.nb	Antigen Presentation, Hypoxia, Metabolic Stress	NM_009507.3:820
Pik3r5-mRNA	0.377	0.243	-0.0994	0.854	1.3	0.933	1.81	0.149	1	lm.nb	Cytokine and Chemokine Signaling, Hypoxia, Immune Cell Adhesion and Migration, JAK-STAT Signaling, MAPK, Metabolic Stress, PI3K-Akt	NM_177320.2:3342
Cd79b-mRNA	-0.412	0.267	-0.935	0.111	0.752	0.523	1.08	0.151	1	lm.nb	Lymphoid Compartment	NM_008339.2:330
C1qa-mRNA	0.23	0.149	-0.062	0.522	1.17	0.958	1.44	0.151	1	lm.nb		NM_007572.2:566
Thbs1-mRNA	-0.242	0.157	-0.551	0.0663	0.845	0.683	1.05	0.152	1	lm.nb	Angiogenesis, Matrix Remodeling and Metastasis, PI3K-Akt, TGF-beta Signaling	NM_011580.4:20
Adgre1-mRNA	-0.358	0.233	-0.815	0.0984	0.78	0.569	1.07	0.152	1	lm.nb		NM_010130.1:995
Tgfb1-mRNA	0.107	0.0694	-0.0295	0.243	1.08	0.98	1.18	0.153	1	loglinear	MAPK, Matrix Remodeling and Metastasis, TGF-beta Signaling	NM_011577.1:1470
Ccr2-mRNA	0.273	0.18	-0.0791	0.625	1.21	0.947	1.54	0.157	1	lm.nb	Cytokine and Chemokine Signaling	NM_009915.2:2965
Tlr7-mRNA	0.293	0.194	-0.0863	0.673	1.23	0.942	1.59	0.158	1	lm.nb		NM_133211.4:515
Hdac5-mRNA	-0.228	0.152	-0.525	0.0695	0.854	0.695	1.05	0.161	1	lm.nb	Epigenetic Regulation, Notch Signaling	NM_010412.3:2165
Dtx4-mRNA	-0.187	0.126	-0.434	0.0593	0.878	0.74	1.04	0.165	1	lm.nb	Notch Signaling	NM_172442.3:3615
Hells-mRNA	0.197	0.132	-0.0623	0.455	1.15	0.958	1.37	0.165	1	loglinear	Epigenetic Regulation	NM_008234.3:974
Wnt4-mRNA	-0.593	0.399	-1.37	0.188	0.663	0.386	1.14	0.165	1	lm.nb	Hedgehog Signaling, Wnt Signaling	NM_009523.2:1394
Ripk3-mRNA	-0.204	0.137	-0.473	0.0649	0.868	0.72	1.05	0.165	1	loglinear	Apoptosis	NM_019955.1:270
Brd3-mRNA	0.327	0.22	-0.104	0.758	1.25	0.93	1.69	0.165	1	lm.nb	Epigenetic Regulation	NM_001113573.1:2690
Nfkbie-mRNA	0.181	0.122	-0.0579	0.419	1.13	0.961	1.34	0.166	1	lm.nb	NF-kappaB Signaling	NM_008690.3:1748
P4ha2-mRNA	0.326	0.22	-0.105	0.757	1.25	0.93	1.69	0.166	1	lm.nb		NM_001136076.2:75
Myd88-mRNA	0.219	0.148	-0.0714	0.509	1.16	0.952	1.42	0.168	1	lm.nb		NM_010851.2:1595
Msh2-mRNA	-0.149	0.101	-0.348	0.0493	0.902	0.786	1.03	0.169	1	loglinear	DNA Damage Repair	NM_008628.2:2680
Ncr1-mRNA	0.421	0.286	-0.14	0.981	1.34	0.908	1.97	0.169	1	lm.nb		NM_010746.3:995
Fcer1a-mRNA	-0.46	0.313	-1.07	0.154	0.727	0.475	1.11	0.17	1	lm.nb	Myeloid Compartment	NM_010184.1:114
Pcx-mRNA	-0.238	0.163	-0.557	0.0808	0.848	0.68	1.06	0.171	1	loglinear	Metabolic Stress	NM_008797.3:3815
Hdac3-mRNA	-0.21	0.144	-0.491	0.0721	0.865	0.711	1.05	0.173	1	lm.nb	Epigenetic Regulation, Notch Signaling	NM_010411.2:1682
ABCG2-mRNA	-0.189	0.13	-0.444	0.0657	0.877	0.735	1.05	0.174	1	loglinear		NM_011920.3:1550
Itgal-mRNA	-0.304	0.21	-0.716	0.109	0.81	0.609	1.08	0.177	1	lm.nb	Immune Cell Adhesion and Migration, Matrix Remodeling and Metastasis	NM_008400.2:950
Dll4-mRNA	0.224	0.155	-0.0804	0.528	1.17	0.946	1.44	0.177	1	lm.nb	Angiogenesis, Myeloid Compartment, Notch Signaling	NM_019454.3:2640
Gas1-mRNA	-0.177	0.124	-0.42	0.0668	0.885	0.748	1.05	0.183	1	loglinear	Hedgehog Signaling	NM_008086.1:1964
Nlrp3-mRNA	0.367	0.26	-0.142	0.876	1.29	0.906	1.84	0.185	1	lm.nb	Myeloid Compartment	NM_145827.3:508
Cxcl3-mRNA	0.63	0.446	-0.244	1.5	1.55	0.844	2.84	0.185	1	lm.nb	Cytokine and Chemokine Signaling, Myeloid Compartment	NM_203320.2:275
Tlr8-mRNA	0.225	0.16	-0.089	0.539	1.17	0.94	1.45	0.188	1	lm.nb	Myeloid Compartment	NM_133212.2:110
Glud1-mRNA	0.12	0.0861	-0.0492	0.288	1.09	0.966	1.22	0.192	1	loglinear		NM_008133.4:2775
Pkp3-mRNA	-0.275	0.2	-0.667	0.116	0.826	0.63	1.08	0.196	1	lm.nb	Matrix Remodeling and Metastasis	NM_019762.2:2675
Ccl21a-mRNA	-0.726	0.53	-1.77	0.313	0.604	0.294	1.24	0.198	1	lm.nb	Cytokine and Chemokine Signaling	NM_011124.4:170
Cdkn2b-mRNA	-0.468	0.342	-1.14	0.202	0.723	0.454	1.15	0.199	1	lm.nb	Cell Proliferation, Metabolic Stress, TGF-beta Signaling	NM_007670.4:1040
Ldhb-mRNA	-0.271	0.199	-0.661	0.118	0.828	0.633	1.08	0.199	1	lm.nb	Metabolic Stress	NM_008492.2:1138
Cd28-mRNA	-0.458	0.336	-1.12	0.2	0.728	0.461	1.15	0.2	1	lm.nb	Costimulatory Signaling, Immune Cell Adhesion and Migration, Lymphoid Compartment	NM_007642.4:526
Tgfbr1-mRNA	-0.176	0.131	-0.431	0.0804	0.885	0.742	1.06	0.206	1	lm.nb	MAPK, TGF-beta Signaling	NM_009370.2:4425
Hk1-mRNA	0.211	0.157	-0.0972	0.52	1.16	0.935	1.43	0.207	1	loglinear	Hypoxia, Metabolic Stress	NM_001146100.1:3676
Pold1-mRNA	0.336	0.254	-0.161	0.833	1.26	0.895	1.78	0.212	1	lm.nb	Cell Proliferation, DNA Damage Repair	NM_011131.3:2215
Entpd1-mRNA	0.187	0.141	-0.0896	0.463	1.14	0.94	1.38	0.212	1	lm.nb		NM_009848.3:2062
Ptpn11-mRNA	0.0891	0.0674	-0.0429	0.221	1.06	0.971	1.17	0.213	1	loglinear	Costimulatory Signaling, Immune Cell Adhesion and Migration, Interferon Signaling, JAK-STAT Signaling, MAPK	NM_011202.3:3710
Mmp9-mRNA	0.385	0.291	-0.185	0.954	1.31	0.88	1.94	0.213	1	lm.nb	Angiogenesis, Immune Cell Adhesion and Migration, Matrix Remodeling and Metastasis	NM_013599.2:1570
Csf3r-mRNA	0.397	0.301	-0.194	0.988	1.32	0.874	1.98	0.215	1	lm.nb	Cytokine and Chemokine Signaling, JAK-STAT Signaling, Myeloid Compartment, PI3K-Akt	NM_001252651.1:1294
Gata3-mRNA	-0.361	0.275	-0.9	0.178	0.779	0.536	1.13	0.216	1	lm.nb	Epigenetic Regulation, Lymphoid Compartment	NM_008091.3:1943
Olfml2b-mRNA	-0.383	0.293	-0.957	0.19	0.767	0.515	1.14	0.217	1	lm.nb		NM_177068.4:810
Cmklr1-mRNA	0.315	0.244	-0.162	0.793	1.24	0.894	1.73	0.222	1	lm.nb		NM_008153.3:438
Itgam-mRNA	0.353	0.273	-0.183	0.888	1.28	0.881	1.85	0.224	1	lm.nb	Immune Cell Adhesion and Migration, Matrix Remodeling and Metastasis, Myeloid Compartment	NM_001082960.1:3025
P4ha1-mRNA	0.235	0.183	-0.123	0.594	1.18	0.918	1.51	0.225	1	lm.nb		NM_011030.1:1675
Angpt1-mRNA	-0.354	0.277	-0.898	0.19	0.782	0.537	1.14	0.228	1	lm.nb	Angiogenesis, Hypoxia, MAPK, Myeloid Compartment, PI3K-Akt	NM_009640.3:1949
Psmb8-mRNA	0.2	0.157	-0.108	0.508	1.15	0.928	1.42	0.229	1	lm.nb	Antigen Presentation, Apoptosis, Cell Proliferation, Costimulatory Signaling, Hedgehog Signaling, Interferon Signaling, NF-kappaB Signaling	NM_010724.2:362
Wnt10a-mRNA	-0.409	0.324	-1.04	0.226	0.753	0.485	1.17	0.232	1	lm.nb	Hedgehog Signaling, Wnt Signaling	NM_009518.1:2321
H2-DMb2-mRNA	0.259	0.207	-0.146	0.665	1.2	0.904	1.59	0.236	1	lm.nb	Antigen Presentation, Immune Cell Adhesion and Migration	NM_010388.4:195
Nfkb1-mRNA	0.178	0.142	-0.1	0.456	1.13	0.933	1.37	0.236	1	lm.nb	Costimulatory Signaling, Cytokine and Chemokine Signaling, Hypoxia, MAPK, Metabolic Stress, NF-kappaB Signaling, PI3K-Akt	NM_008689.2:3469
Ticam1-mRNA	0.145	0.115	-0.0818	0.371	1.11	0.945	1.29	0.237	1	loglinear	Apoptosis	NM_174989.4:2159
Vegfb-mRNA	-0.122	0.0996	-0.318	0.0728	0.919	0.802	1.05	0.245	1	loglinear	Angiogenesis, MAPK, PI3K-Akt	NM_011697.3:1064
Fcgr3-mRNA	0.234	0.19	-0.139	0.607	1.18	0.908	1.52	0.245	1	lm.nb		NM_010188.5:1175
Pik3r1-mRNA	-0.151	0.123	-0.393	0.0906	0.901	0.762	1.06	0.246	1	loglinear	Autophagy, Costimulatory Signaling, Cytokine and Chemokine Signaling, Hypoxia, Immune Cell Adhesion and Migration, JAK-STAT Signaling, MAPK, Metabolic Stress, PI3K-Akt	NM_001077495.1:5725
Hmgb1-mRNA	-0.137	0.113	-0.358	0.0835	0.909	0.781	1.06	0.249	1	lm.nb	Apoptosis, Autophagy	NM_010439.3:1574
Egfr-mRNA	-0.181	0.15	-0.475	0.113	0.882	0.719	1.08	0.252	1	lm.nb	Hypoxia, MAPK, Metabolic Stress, PI3K-Akt	NM_207655.2:5460
Rorc-mRNA	-0.252	0.209	-0.662	0.158	0.84	0.632	1.12	0.253	1	lm.nb		NM_011281.2:648
Notch1-mRNA	0.242	0.201	-0.152	0.636	1.18	0.9	1.55	0.253	1	lm.nb	Notch Signaling	NM_008714.3:2795
Mxi1-mRNA	-0.146	0.122	-0.384	0.0922	0.904	0.766	1.07	0.255	1	loglinear		NM_001008542.2:1274
Ly96-mRNA	0.165	0.138	-0.105	0.435	1.12	0.93	1.35	0.257	1	loglinear	Apoptosis, Myeloid Compartment	NM_016923.2:276
Pecam1-mRNA	-0.153	0.128	-0.405	0.0985	0.899	0.755	1.07	0.258	1	lm.nb	Immune Cell Adhesion and Migration, Matrix Remodeling and Metastasis	NM_008816.2:1100
Tnfsf13-mRNA	0.226	0.19	-0.146	0.597	1.17	0.904	1.51	0.258	1	lm.nb	NF-kappaB Signaling	NM_023517.2:177
Smap1-mRNA	0.0831	0.0714	-0.0569	0.223	1.06	0.961	1.17	0.269	1	loglinear		NM_028534.3:929
Ccnd1-mRNA	0.135	0.116	-0.0926	0.363	1.1	0.938	1.29	0.269	1	lm.nb	Cell Proliferation, Epigenetic Regulation, JAK-STAT Signaling, Notch Signaling, PI3K-Akt, Wnt Signaling	NM_007631.1:2000
Fut4-mRNA	-0.199	0.171	-0.533	0.136	0.871	0.691	1.1	0.27	1	loglinear		NM_010242.3:1765
Batf3-mRNA	-0.25	0.216	-0.672	0.173	0.841	0.628	1.13	0.271	1	lm.nb	Antigen Presentation	NM_030060.2:345
Col4a5-mRNA	-0.183	0.159	-0.495	0.129	0.881	0.71	1.09	0.275	1	lm.nb	Matrix Remodeling and Metastasis, PI3K-Akt	NM_001163155.1:1640
Casp9-mRNA	-0.118	0.103	-0.319	0.0835	0.922	0.802	1.06	0.276	1	loglinear	Apoptosis, PI3K-Akt	NM_015733.4:1675
Tnfrsf18-mRNA	-0.359	0.315	-0.977	0.26	0.78	0.508	1.2	0.28	1	lm.nb	NF-kappaB Signaling	NM_009400.2:840
Ero1l-mRNA	0.303	0.269	-0.224	0.83	1.23	0.856	1.78	0.283	1	lm.nb	Metabolic Stress	NM_015774.3:3870
Ldha-mRNA	0.0944	0.0845	-0.0713	0.26	1.07	0.952	1.2	0.288	1	loglinear	Hypoxia, Metabolic Stress	NM_010699.2:1354
Ccl24-mRNA	0.85	0.762	-0.644	2.34	1.8	0.64	5.08	0.288	1	lm.nb	Cytokine and Chemokine Signaling	NM_019577.4:335
Igf2r-mRNA	-0.15	0.135	-0.415	0.114	0.901	0.75	1.08	0.289	1	loglinear	Cytotoxicity, Interferon Signaling, Lymphoid Compartment	NM_010515.2:2980
Gzmb-mRNA	0.298	0.275	-0.24	0.836	1.23	0.847	1.79	0.301	1	lm.nb	Apoptosis, Cytotoxicity, Lymphoid Compartment, Notch Signaling	NM_013542.2:1020
Ifitm2-mRNA	0.141	0.132	-0.117	0.398	1.1	0.922	1.32	0.308	1	lm.nb	Cytotoxicity, Interferon Signaling	NM_030694.1:87
Eno1-mRNA	0.103	0.0991	-0.0909	0.297	1.07	0.939	1.23	0.319	1	loglinear	Hypoxia, Metabolic Stress	NM_023119.2:47
Nf1-mRNA	-0.152	0.147	-0.441	0.137	0.9	0.736	1.1	0.324	1	lm.nb	MAPK	NM_010897.2:8680
Erbb2-mRNA	0.2	0.195	-0.183	0.583	1.15	0.881	1.5	0.327	1	lm.nb	Hypoxia, Metabolic Stress	NM_001003817.1:4470
Pik3cd-mRNA	-0.144	0.141	-0.421	0.133	0.905	0.747	1.1	0.33	1	lm.nb	Autophagy, Cytokine and Chemokine Signaling, Hypoxia, Immune Cell Adhesion and Migration, JAK-STAT Signaling, MAPK, Metabolic Stress, PI3K-Akt	XM_003945690.1:4648
Flt1-mRNA	0.178	0.175	-0.165	0.521	1.13	0.892	1.44	0.331	1	lm.nb	Angiogenesis, Hypoxia, MAPK, PI3K-Akt	NM_010228.3:2129
Nbn-mRNA	-0.168	0.166	-0.494	0.158	0.89	0.71	1.12	0.333	1	lm.nb	Cell Proliferation, DNA Damage Repair, Metabolic Stress	NM_013752.3:1315
Ifitm1-mRNA	0.258	0.255	-0.242	0.759	1.2	0.845	1.69	0.334	1	lm.nb	Cytotoxicity, Interferon Signaling, Lymphoid Compartment	NM_001112715.1:412
Hdc-mRNA	0.375	0.376	-0.363	1.11	1.3	0.778	2.16	0.34	1	lm.nb		NM_008230.6:2135
Gmip-mRNA	0.128	0.13	-0.127	0.383	1.09	0.916	1.3	0.345	1	loglinear		NM_198101.1:3220
Loxl2-mRNA	-0.241	0.246	-0.723	0.241	0.846	0.606	1.18	0.348	1	lm.nb	Matrix Remodeling and Metastasis	NM_033325.2:3700
Tnfsf12-mRNA	-0.192	0.196	-0.577	0.193	0.875	0.67	1.14	0.349	1	lm.nb	NF-kappaB Signaling	NM_011614.3:1215
Cxcl12-mRNA	0.271	0.278	-0.275	0.817	1.21	0.827	1.76	0.351	1	lm.nb	Cytokine and Chemokine Signaling, Immune Cell Adhesion and Migration, Myeloid Compartment	NM_013655.4:2076
Hck-mRNA	0.121	0.124	-0.123	0.365	1.09	0.918	1.29	0.353	1	lm.nb	Cytokine and Chemokine Signaling, Myeloid Compartment	NM_010407.3:1874
Lilra5-mRNA	-0.228	0.237	-0.693	0.237	0.854	0.619	1.18	0.357	1	lm.nb	Myeloid Compartment	NM_001081239.2:994
Egr1-mRNA	-0.195	0.203	-0.592	0.203	0.874	0.664	1.15	0.358	1	lm.nb	Costimulatory Signaling, Interferon Signaling, Lymphoid Compartment	NM_007913.5:2202
Robo4-mRNA	-0.206	0.219	-0.635	0.223	0.867	0.644	1.17	0.366	1	lm.nb		NM_028783.2:3486
Col5a1-mRNA	0.473	0.508	-0.523	1.47	1.39	0.696	2.77	0.372	1	lm.nb	Matrix Remodeling and Metastasis	NM_015734.2:6145
Bcat1-mRNA	0.141	0.152	-0.157	0.439	1.1	0.897	1.36	0.375	1	lm.nb		NM_001024468.3:430
ULK-mRNA	-0.0933	0.102	-0.294	0.107	0.937	0.816	1.08	0.381	1	loglinear		NM_009469.3:4050
Hey1-mRNA	-0.163	0.179	-0.514	0.188	0.893	0.7	1.14	0.382	1	lm.nb	Angiogenesis, Notch Signaling	NM_010423.2:1850
Cxcl16-mRNA	0.163	0.18	-0.19	0.516	1.12	0.876	1.43	0.385	1	lm.nb	Cytokine and Chemokine Signaling, Lymphoid Compartment	NM_023158.6:679
Trem2-mRNA	-0.269	0.3	-0.857	0.319	0.83	0.552	1.25	0.389	1	lm.nb	Myeloid Compartment	NM_031254.2:646
Dpp4-mRNA	-0.206	0.23	-0.657	0.245	0.867	0.634	1.19	0.39	1	lm.nb	Costimulatory Signaling, Lymphoid Compartment	NM_001159543.1:445
Srp54a-mRNA	0.149	0.167	-0.178	0.475	1.11	0.884	1.39	0.391	1	lm.nb		NM_011899.4:3278
E2f3-mRNA	0.141	0.158	-0.169	0.45	1.1	0.89	1.37	0.392	1	lm.nb	Angiogenesis, Cell Proliferation, Metabolic Stress, Notch Signaling	NM_010093.3:1975
Tnfsf8-mRNA	0.211	0.237	-0.254	0.677	1.16	0.838	1.6	0.393	1	lm.nb		NM_009403.3:704
Cd244-mRNA	0.176	0.198	-0.213	0.564	1.13	0.863	1.48	0.395	1	lm.nb		NM_018729.2:262
Brca2-mRNA	0.164	0.187	-0.203	0.53	1.12	0.869	1.44	0.4	1	lm.nb	Cell Proliferation, DNA Damage Repair	NM_009765.3:1684
Gzma-mRNA	0.259	0.308	-0.346	0.863	1.2	0.787	1.82	0.419	1	lm.nb	Cytotoxicity, Lymphoid Compartment	NM_010370.2:680
H2-DMa-mRNA	0.125	0.151	-0.172	0.421	1.09	0.888	1.34	0.427	1	lm.nb	Antigen Presentation, Immune Cell Adhesion and Migration	NM_010386.4:1295
Vsir-mRNA	-0.108	0.131	-0.363	0.148	0.928	0.777	1.11	0.428	1	loglinear		NM_001159572.1:1322
Rpl7a-mRNA	-0.079	0.0965	-0.268	0.11	0.947	0.83	1.08	0.43	1	loglinear	Angiogenesis	NM_013721.3:91
Rictor-mRNA	0.123	0.152	-0.174	0.42	1.09	0.887	1.34	0.433	1	loglinear	Costimulatory Signaling, Metabolic Stress	NM_030168.3:5635
Pck2-mRNA	-0.0629	0.0776	-0.215	0.0893	0.957	0.862	1.06	0.435	1	loglinear	Metabolic Stress, PI3K-Akt	NM_028994.2:2210
Pdgfrb-mRNA	-0.169	0.209	-0.577	0.24	0.89	0.67	1.18	0.436	1	lm.nb	MAPK, Metabolic Stress, PI3K-Akt	NM_001146268.1:1435
Hdac4-mRNA	0.101	0.127	-0.148	0.35	1.07	0.903	1.27	0.442	1	loglinear	Epigenetic Regulation, Notch Signaling	XM_006529302.1:4402
C1qb-mRNA	0.0966	0.124	-0.146	0.339	1.07	0.904	1.27	0.451	1	lm.nb		NM_009777.2:865
Tpm1-mRNA	0.109	0.142	-0.17	0.387	1.08	0.889	1.31	0.46	1	lm.nb	Angiogenesis	NM_024427.4:1163
Tlr2-mRNA	-0.118	0.156	-0.424	0.188	0.921	0.745	1.14	0.465	1	lm.nb	Myeloid Compartment, PI3K-Akt	NM_011905.2:255
Tbxas1-mRNA	0.127	0.168	-0.203	0.456	1.09	0.869	1.37	0.466	1	lm.nb		NM_011539.3:1125
Mlh1-mRNA	0.141	0.188	-0.227	0.508	1.1	0.854	1.42	0.469	1	lm.nb	Cell Proliferation, DNA Damage Repair	NM_026810.2:2390
Brd4-mRNA	0.081	0.111	-0.136	0.298	1.06	0.91	1.23	0.48	1	loglinear	Epigenetic Regulation	NM_001286630.1:2155
Ptprc-mRNA	0.103	0.142	-0.174	0.381	1.07	0.886	1.3	0.481	1	lm.nb	Costimulatory Signaling, Immune Cell Adhesion and Migration	NM_001111316.2:722
S100a8-mRNA	0.422	0.593	-0.74	1.58	1.34	0.599	3	0.491	1	lm.nb	Myeloid Compartment	NM_013650.2:227
Slc7a5-mRNA	0.106	0.152	-0.191	0.404	1.08	0.876	1.32	0.497	1	lm.nb	Metabolic Stress	NM_011404.3:2867
Edn1-mRNA	0.256	0.372	-0.472	0.985	1.19	0.721	1.98	0.504	1	lm.nb	Angiogenesis, Hypoxia	NM_010104.3:894
Bid-mRNA	0.0748	0.11	-0.142	0.291	1.05	0.907	1.22	0.512	1	loglinear	Apoptosis	NM_007544.3:1307
Msh6-mRNA	0.0679	0.101	-0.129	0.265	1.05	0.914	1.2	0.514	1	loglinear	DNA Damage Repair	NM_010830.1:4050
Icos-mRNA	-0.181	0.27	-0.709	0.348	0.882	0.612	1.27	0.517	1	lm.nb	Costimulatory Signaling, Immune Cell Adhesion and Migration, Lymphoid Compartment	NM_017480.1:142
Ddb2-mRNA	0.147	0.222	-0.289	0.583	1.11	0.819	1.5	0.521	1	lm.nb	DNA Damage Repair	NM_028119.5:94
Clec4e-mRNA	0.356	0.543	-0.708	1.42	1.28	0.612	2.68	0.525	1	lm.nb	Immune Cell Adhesion and Migration, Myeloid Compartment	NM_019948.2:685
Relb-mRNA	0.0844	0.129	-0.168	0.337	1.06	0.89	1.26	0.526	1	lm.nb	MAPK, NF-kappaB Signaling	NM_009046.2:2013
Cd14-mRNA	-0.133	0.204	-0.533	0.267	0.912	0.691	1.2	0.527	1	lm.nb	Apoptosis, MAPK, Myeloid Compartment	NM_009841.3:235
Lyz1-mRNA	-0.178	0.274	-0.715	0.359	0.884	0.609	1.28	0.529	1	lm.nb	Myeloid Compartment	NM_013590.3:1060
Prf1-mRNA	0.204	0.313	-0.411	0.818	1.15	0.752	1.76	0.529	1	lm.nb	Cytotoxicity, Lymphoid Compartment	NM_011073.2:1350
Axin1-mRNA	0.0626	0.0968	-0.127	0.252	1.04	0.916	1.19	0.531	1	loglinear	Wnt Signaling	NM_001159598.1:2450
Il1a-mRNA	0.212	0.331	-0.437	0.862	1.16	0.739	1.82	0.535	1	lm.nb	Cytokine and Chemokine Signaling, MAPK, Metabolic Stress, Myeloid Compartment	NM_010554.4:225
Got2-mRNA	0.0789	0.123	-0.163	0.32	1.06	0.893	1.25	0.535	1	lm.nb	Metabolic Stress	NM_010325.2:1526
S100a9-mRNA	0.451	0.708	-0.936	1.84	1.37	0.523	3.58	0.537	1	lm.nb	Myeloid Compartment	NM_009114.2:112
Itpk1-mRNA	-0.0871	0.137	-0.356	0.182	0.941	0.781	1.13	0.538	1	lm.nb	Angiogenesis	NM_172584.3:935
Cmtm4-mRNA	0.0758	0.12	-0.159	0.31	1.05	0.896	1.24	0.54	1	loglinear	Costimulatory Signaling	NM_153582.5:2884
Map3k5-mRNA	-0.0693	0.111	-0.288	0.149	0.953	0.819	1.11	0.546	1	loglinear	MAPK, Metabolic Stress	NM_008580.4:4565
Il2rg-mRNA	0.0989	0.16	-0.214	0.412	1.07	0.862	1.33	0.548	1	lm.nb	Costimulatory Signaling, Cytokine and Chemokine Signaling, JAK-STAT Signaling, Lymphoid Compartment, PI3K-Akt	NM_013563.3:566
Taf3-mRNA	-0.0591	0.096	-0.247	0.129	0.96	0.842	1.09	0.551	1	loglinear		NM_027748.3:3395
Tnks-mRNA	0.0787	0.132	-0.18	0.337	1.06	0.883	1.26	0.562	1	lm.nb	DNA Damage Repair	NM_175091.3:6175
Sfrp1-mRNA	0.176	0.3	-0.412	0.765	1.13	0.751	1.7	0.569	1	lm.nb	Wnt Signaling	NM_013834.2:2505
Cd68-mRNA	0.0905	0.156	-0.215	0.396	1.06	0.862	1.32	0.573	1	lm.nb		NM_009853.1:559
Prkca-mRNA	0.0991	0.172	-0.238	0.436	1.07	0.848	1.35	0.576	1	lm.nb	Cell Proliferation, Hypoxia, Immune Cell Adhesion and Migration, MAPK, Matrix Remodeling and Metastasis, Metabolic Stress, PI3K-Akt, Wnt Signaling	NM_011101.3:6965
Itga4-mRNA	-0.0866	0.152	-0.384	0.211	0.942	0.766	1.16	0.58	1	lm.nb	Immune Cell Adhesion and Migration, Matrix Remodeling and Metastasis, PI3K-Akt	NM_010576.3:6600
Twf1-mRNA	0.0689	0.124	-0.174	0.312	1.05	0.886	1.24	0.589	1	loglinear		NM_008971.4:1368
Lag3-mRNA	-0.147	0.274	-0.684	0.389	0.903	0.623	1.31	0.601	1	lm.nb	Costimulatory Signaling, Lymphoid Compartment	NM_008479.2:1680
Zeb2-mRNA	0.0719	0.135	-0.192	0.336	1.05	0.876	1.26	0.604	1	loglinear		NM_015753.4:8125
Ccl5-mRNA	0.124	0.235	-0.336	0.584	1.09	0.793	1.5	0.607	1	lm.nb	Cytokine and Chemokine Signaling, Myeloid Compartment	NM_013653.3:294
Pten-mRNA	0.0758	0.147	-0.213	0.364	1.05	0.863	1.29	0.617	1	lm.nb	Autophagy, Costimulatory Signaling, Metabolic Stress, PI3K-Akt	NM_008960.2:7029
P2ry13-mRNA	-0.138	0.273	-0.673	0.396	0.909	0.627	1.32	0.622	1	lm.nb	Myeloid Compartment	NM_028808.3:475
Ccl3-mRNA	-0.0984	0.198	-0.487	0.29	0.934	0.714	1.22	0.629	1	lm.nb	Cytokine and Chemokine Signaling	NM_011337.1:60
Il7r-mRNA	-0.107	0.216	-0.531	0.317	0.928	0.692	1.25	0.629	1	lm.nb	Cytokine and Chemokine Signaling, JAK-STAT Signaling, PI3K-Akt	NM_008372.3:1020
Tpi1-mRNA	0.118	0.251	-0.374	0.61	1.09	0.772	1.53	0.647	1	loglinear	Metabolic Stress	NM_009415.2:86
Vcan-mRNA	0.146	0.314	-0.469	0.761	1.11	0.722	1.69	0.651	1	lm.nb	Angiogenesis, Immune Cell Adhesion and Migration, Matrix Remodeling and Metastasis	NM_001081249.1:8216
Cx3cl1-mRNA	-0.0491	0.107	-0.258	0.16	0.967	0.836	1.12	0.655	1	loglinear	Cytokine and Chemokine Signaling, Lymphoid Compartment	NM_009142.3:125
Mmp12-mRNA	0.177	0.389	-0.586	0.939	1.13	0.666	1.92	0.658	1	lm.nb	Matrix Remodeling and Metastasis	NM_008605.3:592
Tnfrsf11a-mRNA	-0.0477	0.105	-0.254	0.158	0.967	0.839	1.12	0.659	1	loglinear	NF-kappaB Signaling	NM_009399.3:705
Ccnd3-mRNA	-0.0376	0.0883	-0.211	0.136	0.974	0.864	1.1	0.679	1	loglinear	Cell Proliferation, JAK-STAT Signaling, PI3K-Akt, Wnt Signaling	NM_007632.2:1311
Notch2-mRNA	0.0519	0.122	-0.188	0.292	1.04	0.878	1.22	0.68	1	lm.nb	Notch Signaling	NM_010928.1:5110
Bnip3l-mRNA	0.0502	0.119	-0.184	0.284	1.04	0.881	1.22	0.682	1	lm.nb		NM_009761.3:1738
Wnt5a-mRNA	0.139	0.331	-0.51	0.788	1.1	0.702	1.73	0.682	1	lm.nb	Hedgehog Signaling, Wnt Signaling	NM_009524.2:3020
Gls-mRNA	-0.178	0.446	-1.05	0.696	0.884	0.482	1.62	0.697	1	lm.nb	Metabolic Stress	NM_001081081.2:2510
Slc11a1-mRNA	0.0587	0.148	-0.232	0.35	1.04	0.851	1.27	0.7	1	lm.nb	Myeloid Compartment	NM_013612.2:1995
Tyms-mRNA	0.114	0.294	-0.462	0.691	1.08	0.726	1.61	0.705	1	lm.nb	Cell Proliferation	NM_021288.3:2449
Cdh11-mRNA	0.0855	0.224	-0.353	0.524	1.06	0.783	1.44	0.71	1	lm.nb		NM_009866.5:4075
Clec5a-mRNA	0.0877	0.231	-0.365	0.54	1.06	0.777	1.45	0.711	1	lm.nb	Immune Cell Adhesion and Migration, Myeloid Compartment	NM_001038604.1:435
Il6ra-mRNA	0.0598	0.158	-0.25	0.37	1.04	0.841	1.29	0.713	1	lm.nb	Cytokine and Chemokine Signaling, Hypoxia, JAK-STAT Signaling, PI3K-Akt	NM_010559.2:2825
Shc2-mRNA	-0.123	0.335	-0.78	0.533	0.918	0.583	1.45	0.719	1	lm.nb	Cytokine and Chemokine Signaling, MAPK	NM_001024539.1:2716
Apoe-mRNA	-0.103	0.28	-0.651	0.446	0.931	0.637	1.36	0.721	1	lm.nb		NM_001305844.1:100
Cd48-mRNA	-0.052	0.142	-0.33	0.226	0.965	0.795	1.17	0.721	1	lm.nb	Costimulatory Signaling, Lymphoid Compartment	NM_007649.4:370
Pf4-mRNA	-0.114	0.312	-0.724	0.497	0.924	0.605	1.41	0.722	1	lm.nb	Cytokine and Chemokine Signaling	NM_019932.4:148
Birc3-mRNA	-0.0629	0.177	-0.409	0.283	0.957	0.753	1.22	0.728	1	lm.nb	Apoptosis, NF-kappaB Signaling	NM_007464.3:425
Ptcd2-mRNA	-0.0401	0.113	-0.262	0.181	0.973	0.834	1.13	0.729	1	loglinear		NM_026873.2:1535
Ppargc1b-mRNA	-0.063	0.18	-0.415	0.289	0.957	0.75	1.22	0.733	1	loglinear		NM_133249.2:2805
Pms2-mRNA	0.0416	0.123	-0.2	0.283	1.03	0.871	1.22	0.742	1	loglinear	DNA Damage Repair	NM_008886.2:827
Myct1-mRNA	0.0806	0.239	-0.388	0.549	1.06	0.764	1.46	0.742	1	lm.nb		NM_026793.2:205
F2rl1-mRNA	0.0517	0.156	-0.253	0.356	1.04	0.839	1.28	0.746	1	lm.nb	Lymphoid Compartment	NM_007974.4:205
Psmb5-mRNA	0.0396	0.119	-0.194	0.273	1.03	0.874	1.21	0.746	1	lm.nb	Antigen Presentation, Apoptosis, Cell Proliferation, Costimulatory Signaling, Hedgehog Signaling, NF-kappaB Signaling	NM_011186.1:537
H2-Ab1-mRNA	-0.0493	0.152	-0.347	0.249	0.966	0.786	1.19	0.752	1	lm.nb	Antigen Presentation, Costimulatory Signaling, Immune Cell Adhesion and Migration, Interferon Signaling	NM_207105.3:175
Il18-mRNA	0.0382	0.119	-0.195	0.271	1.03	0.874	1.21	0.754	1	loglinear	Costimulatory Signaling, Cytokine and Chemokine Signaling	NM_008360.1:270
Lair1-mRNA	0.0432	0.139	-0.228	0.315	1.03	0.854	1.24	0.761	1	loglinear		NM_001113474.1:1865
Mtor-mRNA	-0.0331	0.106	-0.241	0.175	0.977	0.846	1.13	0.761	1	loglinear	Autophagy, Costimulatory Signaling, Hypoxia, JAK-STAT Signaling, Metabolic Stress, PI3K-Akt	NM_020009.2:7745
Eif2b4-mRNA	0.0479	0.163	-0.272	0.368	1.03	0.828	1.29	0.775	1	loglinear		NM_010122.2:141
Rpl23-mRNA	0.0361	0.125	-0.208	0.28	1.03	0.866	1.21	0.777	1	loglinear		NM_022891.3:914
Sirpa-mRNA	-0.0355	0.127	-0.285	0.214	0.976	0.821	1.16	0.785	1	loglinear	Cytotoxicity, Myeloid Compartment	NM_007547.2:1880
Ctnnb1-mRNA	-0.0326	0.122	-0.271	0.206	0.978	0.829	1.15	0.794	1	loglinear	Apoptosis, Immune Cell Adhesion and Migration, Wnt Signaling	NM_007614.3:2700
Pvrig-mRNA	0.0623	0.239	-0.405	0.53	1.04	0.755	1.44	0.799	1	lm.nb	Costimulatory Signaling	XM_011240963.2:380
Jak1-mRNA	-0.0175	0.0683	-0.151	0.116	0.988	0.9	1.08	0.803	1	loglinear	Cytotoxicity, Interferon Signaling, JAK-STAT Signaling, Lymphoid Compartment, PI3K-Akt	NM_146145.2:4080
Jak3-mRNA	-0.0375	0.151	-0.333	0.258	0.974	0.794	1.2	0.808	1	loglinear	Cytokine and Chemokine Signaling, Cytotoxicity, JAK-STAT Signaling, PI3K-Akt	NM_010589.6:360
Zeb1-mRNA	-0.0303	0.122	-0.27	0.21	0.979	0.829	1.16	0.809	1	loglinear		NM_011546.3:4125
Smad5-mRNA	-0.0133	0.0538	-0.119	0.0922	0.991	0.921	1.07	0.81	1	loglinear	TGF-beta Signaling	NM_008541.2:2630
Cxcl15-mRNA	0.0884	0.359	-0.615	0.792	1.06	0.653	1.73	0.81	1	lm.nb	Cytokine and Chemokine Signaling	NM_011339.2:419
Maml2-mRNA	-0.0309	0.129	-0.285	0.223	0.979	0.821	1.17	0.816	1	lm.nb	Notch Signaling	NM_001013813.3:4874
Prkacb-mRNA	-0.016	0.0685	-0.15	0.118	0.989	0.901	1.09	0.82	1	loglinear	Autophagy, Cytokine and Chemokine Signaling, Hedgehog Signaling, MAPK, Wnt Signaling	NM_011100.3:3754
Pdk1-mRNA	0.0209	0.0913	-0.158	0.2	1.01	0.896	1.15	0.823	1	loglinear	Hypoxia, Metabolic Stress	NM_172665.5:2330
H2-Eb1-mRNA	0.0302	0.134	-0.232	0.293	1.02	0.851	1.23	0.826	1	lm.nb	Antigen Presentation, Costimulatory Signaling, Immune Cell Adhesion and Migration, Interferon Signaling	NM_010382.2:935
Fpr1-mRNA	-0.0437	0.202	-0.439	0.352	0.97	0.738	1.28	0.833	1	lm.nb	Myeloid Compartment	NM_013521.2:750
Bcl2-mRNA	-0.0444	0.205	-0.447	0.358	0.97	0.734	1.28	0.833	1	lm.nb	Apoptosis, Autophagy, Hypoxia, JAK-STAT Signaling, PI3K-Akt	NM_009741.3:314
Il2ra-mRNA	-0.0392	0.186	-0.404	0.326	0.973	0.756	1.25	0.837	1	lm.nb	Costimulatory Signaling, Cytokine and Chemokine Signaling, JAK-STAT Signaling, PI3K-Akt	NM_008367.2:325
Rptor-mRNA	0.0297	0.141	-0.247	0.307	1.02	0.843	1.24	0.837	1	loglinear	Autophagy, Metabolic Stress, PI3K-Akt	NM_028898.2:6548
Api5-mRNA	0.0141	0.0719	-0.127	0.155	1.01	0.916	1.11	0.848	1	loglinear		NM_007466.2:2430
Icam1-mRNA	0.0406	0.208	-0.368	0.449	1.03	0.775	1.36	0.849	1	lm.nb	Immune Cell Adhesion and Migration, Interferon Signaling, Matrix Remodeling and Metastasis	NM_010493.2:2195
Epm2aip1-mRNA	0.0194	0.0996	-0.176	0.215	1.01	0.885	1.16	0.849	1	loglinear		NM_175266.4:3112
Map3k12-mRNA	0.0235	0.122	-0.216	0.263	1.02	0.861	1.2	0.851	1	loglinear	Epigenetic Regulation, MAPK	NM_001163643.1:2941
Jag1-mRNA	-0.0285	0.149	-0.32	0.263	0.98	0.801	1.2	0.852	1	lm.nb	Angiogenesis, Notch Signaling	NM_013822.5:4960
H2-Aa-mRNA	-0.0247	0.138	-0.295	0.246	0.983	0.815	1.19	0.861	1	lm.nb	Antigen Presentation, Costimulatory Signaling, Immune Cell Adhesion and Migration, Interferon Signaling	NM_010378.2:450
Aph1b-mRNA	0.0317	0.178	-0.317	0.381	1.02	0.803	1.3	0.862	1	loglinear	Notch Signaling	NM_177583.4:3320
Gpc4-mRNA	-0.0305	0.176	-0.375	0.314	0.979	0.771	1.24	0.865	1	lm.nb	Wnt Signaling	NM_008150.2:1676
Vegfc-mRNA	-0.0566	0.334	-0.711	0.597	0.962	0.611	1.51	0.868	1	lm.nb	Angiogenesis, MAPK, PI3K-Akt	NM_009506.2:1525
Prdm1-mRNA	0.032	0.191	-0.342	0.406	1.02	0.789	1.33	0.87	1	lm.nb	Epigenetic Regulation, Lymphoid Compartment	NM_007548.3:1440
Gpsm3-mRNA	0.023	0.146	-0.263	0.309	1.02	0.833	1.24	0.878	1	lm.nb		NM_134116.5:978
Ifngr2-mRNA	0.019	0.133	-0.242	0.28	1.01	0.846	1.21	0.889	1	loglinear	Hypoxia, Interferon Signaling, JAK-STAT Signaling	NM_008338.3:797
Ccne1-mRNA	-0.0311	0.237	-0.496	0.434	0.979	0.709	1.35	0.898	1	lm.nb	Angiogenesis, Cell Proliferation, Metabolic Stress, PI3K-Akt	NM_007633.2:885
Il12rb2-mRNA	-0.0293	0.228	-0.477	0.418	0.98	0.719	1.34	0.9	1	lm.nb	Cytokine and Chemokine Signaling, Cytotoxicity, JAK-STAT Signaling, Lymphoid Compartment	NM_008354.3:2552
Twist2-mRNA	0.0253	0.226	-0.418	0.469	1.02	0.748	1.38	0.913	1	lm.nb		NM_007855.2:1102
Ghr-mRNA	-0.0316	0.285	-0.591	0.528	0.978	0.664	1.44	0.914	1	lm.nb	Cytotoxicity, Interferon Signaling, JAK-STAT Signaling, PI3K-Akt	NM_001048147.1:355
Tlr1-mRNA	-0.0147	0.132	-0.274	0.245	0.99	0.827	1.19	0.914	1	lm.nb	Myeloid Compartment	NM_030682.1:805
Cdk2-mRNA	-0.0175	0.187	-0.383	0.348	0.988	0.767	1.27	0.927	1	lm.nb	Cell Proliferation, DNA Damage Repair, Metabolic Stress, PI3K-Akt	NM_016756.4:1112
Plod2-mRNA	0.0118	0.126	-0.235	0.259	1.01	0.85	1.2	0.927	1	lm.nb	Matrix Remodeling and Metastasis	NM_001142916.1:2925
Fadd-mRNA	-0.0148	0.191	-0.389	0.36	0.99	0.764	1.28	0.94	1	lm.nb	Apoptosis	NM_010175.5:2641
Col6a3-mRNA	-0.0267	0.364	-0.74	0.687	0.982	0.599	1.61	0.943	1	lm.nb	Matrix Remodeling and Metastasis, PI3K-Akt	XM_897036.2:3235
Slc1a5-mRNA	0.00919	0.13	-0.246	0.264	1.01	0.843	1.2	0.945	1	loglinear	Metabolic Stress	NM_009201.2:2185
Cd74-mRNA	-0.00898	0.137	-0.277	0.259	0.994	0.825	1.2	0.949	1	lm.nb	Antigen Presentation	NM_001042605.1:391
Havcr2-mRNA	-0.00941	0.164	-0.332	0.313	0.993	0.795	1.24	0.955	1	lm.nb	Costimulatory Signaling	NM_134250.2:134
Ezh2-mRNA	0.00341	0.0823	-0.158	0.165	1	0.896	1.12	0.968	1	loglinear	Angiogenesis, Epigenetic Regulation, Metabolic Stress	NM_007971.2:1551
Bad-mRNA	-0.00399	0.135	-0.268	0.26	0.997	0.83	1.2	0.977	1	loglinear	Apoptosis, Autophagy, MAPK, PI3K-Akt	NM_007522.3:1146
Ctla4-mRNA	-0.00529	0.248	-0.491	0.481	0.996	0.711	1.4	0.983	1	lm.nb	Costimulatory Signaling, Immune Cell Adhesion and Migration, Lymphoid Compartment	NM_009843.3:1475
Klrk1-mRNA	-0.00378	0.18	-0.358	0.35	0.997	0.781	1.27	0.984	1	lm.nb	Cytotoxicity, Lymphoid Compartment	NM_001083322.1:144
Mki67-mRNA	0.00378	0.184	-0.357	0.365	1	0.781	1.29	0.984	1	lm.nb	Cell Proliferation	NM_001081117.2:4330
Fyn-mRNA	0.00229	0.148	-0.288	0.293	1	0.819	1.23	0.988	1	lm.nb	Costimulatory Signaling	NM_008054.2:2945
Cxcr4-mRNA	0.00374	0.262	-0.509	0.516	1	0.703	1.43	0.989	1	lm.nb	Cytokine and Chemokine Signaling, Immune Cell Adhesion and Migration	NM_009911.3:665
