# Supplementary material for: ICOS is upregulated on T cells following radiation and agonism combined with radiation results in enhanced tumor control
Source: Sci Rep. 2022 Sep 2;12:14954. doi: 10.1038/s41598-022-19256-8 (PMC9440216; doi:10.1038/s41598-022-19256-8)
Supplement: Supplementary file 4 — Supplementary Information 4. [file 41598_2022_19256_MOESM4_ESM.csv]

	Log2 fold change	std error (log2)	Lower confidence limit (log2)	Upper confidence limit (log2)	Linear fold change	Lower confidence limit (linear)	Upper confidence limit (linear)	P-value	BY.p.value	method	Gene.sets	probe.ID
Cdkn1a-mRNA	3.36	0.12	3.12	3.6	10.3	8.72	12.1	4.75E-10	2.01E-06	lm.nb	Cell Proliferation, Hypoxia, JAK-STAT Signaling, Metabolic Stress, Myeloid Compartment, PI3K-Akt	NM_007669.4:1670
Nfkbia-mRNA	0.62	0.0435	0.535	0.705	1.54	1.45	1.63	1.74E-07	0.000261	loglinear	Costimulatory Signaling, Cytokine and Chemokine Signaling, NF-kappaB Signaling	NM_010907.2:1366
Aldoc-mRNA	-3.04	0.224	-3.48	-2.6	0.122	0.0898	0.165	2.66E-07	0.000261	lm.nb		NM_009657.3:1545
Apoe-mRNA	1.81	0.133	1.55	2.07	3.5	2.92	4.19	2.67E-07	0.000261	lm.nb		NM_001305844.1:100
Rsad2-mRNA	2.36	0.177	2.02	2.71	5.14	4.04	6.54	3.08E-07	0.000261	lm.nb	Interferon Signaling	NM_021384.2:3185
Inhba-mRNA	1.7	0.133	1.44	1.96	3.24	2.7	3.88	4.59E-07	0.000308	lm.nb	TGF-beta Signaling	NM_008380.2:2285
Hsd11b1-mRNA	-1.77	0.141	-2.05	-1.5	0.293	0.242	0.355	5.20E-07	0.000308	lm.nb		NM_001044751.1:380
C5ar1-mRNA	1.21	0.0977	1.02	1.4	2.32	2.03	2.64	5.82E-07	0.000308	loglinear	Myeloid Compartment	NM_007577.3:595
Oas2-mRNA	1.51	0.124	1.27	1.75	2.85	2.41	3.37	6.65E-07	0.000313	lm.nb	Cytotoxicity, Interferon Signaling	NM_145227.3:1148
Il21r-mRNA	1.04	0.0883	0.869	1.22	2.06	1.83	2.32	8.86E-07	0.000375	loglinear	Cytokine and Chemokine Signaling, JAK-STAT Signaling	NM_021887.1:619
Hmgb1-mRNA	-0.858	0.076	-1.01	-0.709	0.552	0.497	0.612	1.29E-06	0.000491	loglinear	Apoptosis, Autophagy	NM_010439.3:1574
Ifit2-mRNA	1.96	0.176	1.62	2.31	3.89	3.06	4.94	1.45E-06	0.000491	lm.nb	Cytotoxicity, Interferon Signaling	NM_008332.2:230
Angpt1-mRNA	-2.2	0.199	-2.59	-1.81	0.217	0.166	0.285	1.51E-06	0.000491	lm.nb	Angiogenesis, Hypoxia, MAPK, Myeloid Compartment, PI3K-Akt	NM_009640.3:1949
Areg-mRNA	3.81	0.348	3.13	4.49	14	8.74	22.5	1.67E-06	0.000504	lm.nb	Myeloid Compartment	NM_009704.3:698
Mx1-mRNA	2.12	0.197	1.74	2.51	4.35	3.33	5.69	1.93E-06	0.000528	lm.nb	Cytotoxicity, Interferon Signaling, Lymphoid Compartment	NM_010846.1:2485
Ikzf1-mRNA	0.786	0.0737	0.642	0.93	1.72	1.56	1.91	2.08E-06	0.000528	loglinear	Epigenetic Regulation, Lymphoid Compartment	NM_009578.2:1716
Mmrn2-mRNA	1.81	0.17	1.48	2.15	3.51	2.79	4.43	2.12E-06	0.000528	lm.nb	Angiogenesis	NM_153127.3:600
Cd8b1-mRNA	1.57	0.151	1.28	1.87	2.98	2.43	3.66	2.53E-06	0.000581	lm.nb	Antigen Presentation, Immune Cell Adhesion and Migration, Lymphoid Compartment	NM_009858.2:1075
Il7r-mRNA	1.85	0.178	1.5	2.19	3.59	2.82	4.58	2.61E-06	0.000581	lm.nb	Cytokine and Chemokine Signaling, JAK-STAT Signaling, PI3K-Akt	NM_008372.3:1020
Lif-mRNA	1.7	0.169	1.37	2.03	3.25	2.58	4.09	3.43E-06	0.000641	lm.nb	Cytotoxicity, JAK-STAT Signaling, Myeloid Compartment	NM_008501.2:3435
Sgk1-mRNA	1.17	0.117	0.942	1.4	2.25	1.92	2.64	3.58E-06	0.000641	loglinear	Metabolic Stress, PI3K-Akt	NM_001161849.2:1864
Cd2-mRNA	1.34	0.135	1.08	1.6	2.53	2.11	3.04	3.84E-06	0.000641	lm.nb	Costimulatory Signaling, Immune Cell Adhesion and Migration, Lymphoid Compartment	NM_013486.2:278
Cd8a-mRNA	1.42	0.144	1.14	1.7	2.68	2.21	3.26	3.89E-06	0.000641	lm.nb	Antigen Presentation, Immune Cell Adhesion and Migration, Lymphoid Compartment	NM_001081110.2:355
Hmga1-mRNA	1.41	0.144	1.13	1.7	2.67	2.19	3.24	4.16E-06	0.000641	lm.nb	Epigenetic Regulation, Metabolic Stress	NM_001166545.1:707
Pck2-mRNA	-0.778	0.0792	-0.933	-0.622	0.583	0.524	0.65	4.18E-06	0.000641	loglinear	Metabolic Stress, PI3K-Akt	NM_028994.2:2210
H2-DMb2-mRNA	-1.75	0.179	-2.1	-1.4	0.298	0.234	0.379	4.28E-06	0.000641	lm.nb	Antigen Presentation, Immune Cell Adhesion and Migration	NM_010388.4:195
Thy1-mRNA	1.42	0.145	1.13	1.7	2.67	2.19	3.25	4.37E-06	0.000641	lm.nb	Immune Cell Adhesion and Migration	NM_009382.3:425
Cd3e-mRNA	1.42	0.145	1.13	1.7	2.67	2.19	3.25	4.38E-06	0.000641	lm.nb	Costimulatory Signaling, Lymphoid Compartment	NM_007648.4:380
Ly9-mRNA	1.22	0.126	0.978	1.47	2.34	1.97	2.77	4.50E-06	0.000641	lm.nb	Costimulatory Signaling, Lymphoid Compartment	NM_008534.2:1190
Cd28-mRNA	1.88	0.194	1.5	2.26	3.68	2.83	4.8	4.70E-06	0.000641	lm.nb	Costimulatory Signaling, Immune Cell Adhesion and Migration, Lymphoid Compartment	NM_007642.4:526
Pik3r5-mRNA	0.974	0.101	0.776	1.17	1.96	1.71	2.25	4.76E-06	0.000641	loglinear	Cytokine and Chemokine Signaling, Hypoxia, Immune Cell Adhesion and Migration, JAK-STAT Signaling, MAPK, Metabolic Stress, PI3K-Akt	NM_177320.2:3342
Pvr-mRNA	1.23	0.127	0.976	1.47	2.34	1.97	2.78	4.90E-06	0.000641	lm.nb	Immune Cell Adhesion and Migration, Lymphoid Compartment	NM_027514.2:962
Tlr7-mRNA	1.35	0.142	1.07	1.63	2.55	2.1	3.1	5.38E-06	0.000641	lm.nb		NM_133211.4:515
Irf7-mRNA	1.68	0.176	1.33	2.02	3.19	2.51	4.06	5.43E-06	0.000641	lm.nb	Interferon Signaling	NM_016850.2:705
Fcer1a-mRNA	-2.04	0.215	-2.46	-1.62	0.243	0.181	0.325	5.47E-06	0.000641	lm.nb	Myeloid Compartment	NM_010184.1:114
Icos-mRNA	1.2	0.127	0.954	1.45	2.3	1.94	2.74	5.58E-06	0.000641	lm.nb	Costimulatory Signaling, Immune Cell Adhesion and Migration, Lymphoid Compartment	NM_017480.1:142
Irf4-mRNA	1.54	0.163	1.22	1.86	2.91	2.33	3.63	5.60E-06	0.000641	loglinear	Cytotoxicity, Interferon Signaling, Lymphoid Compartment	NM_013674.1:1878
Cxcr4-mRNA	1.23	0.132	0.977	1.49	2.35	1.97	2.81	6.12E-06	0.000674	lm.nb	Cytokine and Chemokine Signaling, Immune Cell Adhesion and Migration	NM_009911.3:665
Itgal-mRNA	0.881	0.0942	0.697	1.07	1.84	1.62	2.09	6.22E-06	0.000674	loglinear	Immune Cell Adhesion and Migration, Matrix Remodeling and Metastasis	NM_008400.2:950
Kdr-mRNA	1.37	0.147	1.08	1.66	2.58	2.11	3.15	6.52E-06	0.000674	lm.nb	MAPK, Matrix Remodeling and Metastasis, PI3K-Akt	NM_010612.2:995
Ptgs2-mRNA	2.29	0.247	1.81	2.78	4.9	3.51	6.85	6.53E-06	0.000674	lm.nb	Costimulatory Signaling, Myeloid Compartment	NM_011198.4:800
Ifih1-mRNA	1.06	0.114	0.832	1.28	2.08	1.78	2.43	6.91E-06	0.000688	loglinear	Cytotoxicity, Interferon Signaling	NM_027835.3:2160
Ifit3-mRNA	1.73	0.187	1.36	2.09	3.31	2.56	4.26	6.99E-06	0.000688	lm.nb	Cytotoxicity, Interferon Signaling	NM_010501.1:1290
Fasl-mRNA	1.6	0.174	1.26	1.94	3.03	2.39	3.85	7.24E-06	0.000697	lm.nb	Cytotoxicity, MAPK, NF-kappaB Signaling, PI3K-Akt	NM_001205243.1:1506
Havcr2-mRNA	1.08	0.118	0.846	1.31	2.11	1.8	2.47	7.44E-06	7.00E-04	loglinear	Costimulatory Signaling	NM_134250.2:134
Gpc4-mRNA	2.34	0.257	1.83	2.84	5.06	3.57	7.18	7.90E-06	0.000727	lm.nb	Wnt Signaling	NM_008150.2:1676
Cxcr6-mRNA	1.63	0.181	1.28	1.99	3.11	2.43	3.97	8.36E-06	0.000741	lm.nb	Cytokine and Chemokine Signaling	NM_030712.4:650
Fosl1-mRNA	1.37	0.152	1.07	1.67	2.58	2.1	3.18	8.40E-06	0.000741	lm.nb	Myeloid Compartment, Wnt Signaling	NM_010235.2:351
Cd247-mRNA	1.27	0.143	0.991	1.55	2.42	1.99	2.93	9.55E-06	0.000825	lm.nb	Costimulatory Signaling	NM_001113391.2:133
Cd27-mRNA	1.2	0.135	0.93	1.46	2.29	1.91	2.75	9.94E-06	0.000841	loglinear	Costimulatory Signaling, Lymphoid Compartment, NF-kappaB Signaling	NM_001042564.1:730
Cxcl12-mRNA	3.08	0.353	2.38	3.77	8.43	5.22	13.6	1.12E-05	0.000931	lm.nb	Cytokine and Chemokine Signaling, Immune Cell Adhesion and Migration, Myeloid Compartment	NM_013655.4:2076
Pfkfb3-mRNA	1.06	0.122	0.82	1.3	2.08	1.77	2.46	1.15E-05	0.000938	lm.nb	Hypoxia, Metabolic Stress	NM_133232.2:3785
Trem2-mRNA	1.54	0.179	1.19	1.89	2.92	2.29	3.72	1.19E-05	0.000948	lm.nb	Myeloid Compartment	NM_031254.2:646
Cd80-mRNA	1.45	0.169	1.12	1.78	2.74	2.18	3.45	1.25E-05	0.000979	lm.nb	Costimulatory Signaling, Immune Cell Adhesion and Migration, Lymphoid Compartment	NM_009855.2:210
Pirb-mRNA	0.911	0.108	0.699	1.12	1.88	1.62	2.18	1.42E-05	0.0011	loglinear	Costimulatory Signaling, Myeloid Compartment	NM_011095.2:2040
Oas3-mRNA	2.52	0.302	1.93	3.11	5.74	3.81	8.65	1.57E-05	0.00119	lm.nb	Cytotoxicity, Interferon Signaling	NM_145226.2:365
Eomes-mRNA	1.75	0.211	1.34	2.17	3.37	2.53	4.49	1.68E-05	0.00124	lm.nb	Lymphoid Compartment	NM_010136.2:2665
Csf3r-mRNA	1.38	0.166	1.05	1.7	2.6	2.07	3.25	1.70E-05	0.00124	lm.nb	Cytokine and Chemokine Signaling, JAK-STAT Signaling, Myeloid Compartment, PI3K-Akt	NM_001252651.1:1294
Angptl4-mRNA	1.42	0.173	1.08	1.76	2.67	2.11	3.38	1.79E-05	0.00128	lm.nb	Angiogenesis	NM_020581.2:1248
Oasl1-mRNA	2.02	0.247	1.54	2.5	4.06	2.9	5.68	1.85E-05	0.0013	lm.nb	Interferon Signaling	NM_145209.3:342
Sfrp1-mRNA	2.54	0.313	1.93	3.16	5.83	3.81	8.92	1.93E-05	0.00134	lm.nb	Wnt Signaling	NM_013834.2:2505
Vcan-mRNA	2.6	0.322	1.97	3.23	6.06	3.92	9.38	2.03E-05	0.00139	lm.nb	Angiogenesis, Immune Cell Adhesion and Migration, Matrix Remodeling and Metastasis	NM_001081249.1:8216
Slamf7-mRNA	1.05	0.131	0.79	1.3	2.07	1.73	2.47	2.24E-05	0.00151	lm.nb	Lymphoid Compartment	NM_144539.5:750
Il18bp-mRNA	1.65	0.207	1.25	2.06	3.15	2.37	4.17	2.28E-05	0.00151	lm.nb	Costimulatory Signaling, Cytokine and Chemokine Signaling	NM_010531.1:188
C2-mRNA	2.3	0.289	1.73	2.87	4.93	3.33	7.3	2.32E-05	0.00151	lm.nb		NM_013484.2:2359
Cd38-mRNA	1.31	0.168	0.983	1.64	2.48	1.98	3.12	2.64E-05	0.00165	lm.nb	Lymphoid Compartment	NM_007646.4:1490
Il1a-mRNA	1.55	0.198	1.16	1.94	2.93	2.24	3.84	2.64E-05	0.00165	lm.nb	Cytokine and Chemokine Signaling, MAPK, Metabolic Stress, Myeloid Compartment	NM_010554.4:225
Egr1-mRNA	-0.847	0.108	-1.06	-0.635	0.556	0.48	0.644	2.65E-05	0.00165	loglinear	Costimulatory Signaling, Interferon Signaling, Lymphoid Compartment	NM_007913.5:2202
Mill2-mRNA	3.7	0.474	2.77	4.63	13	6.83	24.7	2.69E-05	0.00165	lm.nb		NM_153760.2:22
Ccl19-mRNA	1.23	0.162	0.913	1.55	2.35	1.88	2.92	3.33E-05	0.00201	lm.nb	Cytokine and Chemokine Signaling	NM_011888.2:465
Cd96-mRNA	1.57	0.209	1.16	1.97	2.96	2.23	3.93	3.72E-05	0.00219	lm.nb	Lymphoid Compartment	NM_032465.2:440
Il11-mRNA	4.35	0.58	3.21	5.48	20.3	9.25	44.8	3.73E-05	0.00219	lm.nb	Cytokine and Chemokine Signaling, JAK-STAT Signaling, Lymphoid Compartment	NM_008350.2:285
Ube2t-mRNA	-0.875	0.118	-1.11	-0.644	0.545	0.465	0.64	3.95E-05	0.00229	loglinear	DNA Damage Repair	NM_001278115.1:635
Dpp4-mRNA	1.14	0.154	0.842	1.45	2.21	1.79	2.73	4.03E-05	0.00231	lm.nb	Costimulatory Signaling, Lymphoid Compartment	NM_001159543.1:445
Tlr2-mRNA	0.964	0.131	0.707	1.22	1.95	1.63	2.33	4.24E-05	0.00239	loglinear	Myeloid Compartment, PI3K-Akt	NM_011905.2:255
Cd274-mRNA	1.18	0.16	0.865	1.49	2.26	1.82	2.82	4.31E-05	0.0024	lm.nb	Costimulatory Signaling, Immune Cell Adhesion and Migration, Lymphoid Compartment	NM_021893.2:515
Dusp2-mRNA	1.22	0.166	0.893	1.54	2.33	1.86	2.92	4.37E-05	0.0024	lm.nb	MAPK	NM_010090.2:1472
Cxcl16-mRNA	0.706	0.0977	0.514	0.898	1.63	1.43	1.86	4.95E-05	0.00269	loglinear	Cytokine and Chemokine Signaling, Lymphoid Compartment	NM_023158.6:679
Cd86-mRNA	0.854	0.119	0.622	1.09	1.81	1.54	2.12	5.05E-05	0.00271	lm.nb	Costimulatory Signaling, Immune Cell Adhesion and Migration, Lymphoid Compartment	NM_019388.3:708
Sfxn1-mRNA	-0.801	0.113	-1.02	-0.58	0.574	0.492	0.669	5.69E-05	0.00298	loglinear		NM_027324.5:142
Loxl2-mRNA	2.03	0.286	1.47	2.59	4.09	2.77	6.04	5.71E-05	0.00298	lm.nb	Matrix Remodeling and Metastasis	NM_033325.2:3700
NLRC3-mRNA	1.74	0.247	1.26	2.22	3.34	2.39	4.67	5.99E-05	0.00309	lm.nb		NM_001081280.1:2508
Selp-mRNA	1.56	0.223	1.12	2	2.95	2.18	3.99	6.34E-05	0.00323	lm.nb	Immune Cell Adhesion and Migration	NM_011347.1:1570
Il10ra-mRNA	1.05	0.151	0.756	1.35	2.07	1.69	2.55	6.60E-05	0.00332	lm.nb	Cytokine and Chemokine Signaling, JAK-STAT Signaling	NM_008348.2:2522
Ccr5-mRNA	0.942	0.136	0.675	1.21	1.92	1.6	2.31	6.95E-05	0.00346	lm.nb	Antigen Presentation, Cytokine and Chemokine Signaling	NM_009917.5:1340
Il2rg-mRNA	0.968	0.141	0.692	1.24	1.96	1.62	2.37	7.24E-05	0.00356	lm.nb	Costimulatory Signaling, Cytokine and Chemokine Signaling, JAK-STAT Signaling, Lymphoid Compartment, PI3K-Akt	NM_013563.3:566
Zap70-mRNA	1.13	0.165	0.807	1.45	2.19	1.75	2.74	7.39E-05	0.00358	lm.nb	Costimulatory Signaling, Lymphoid Compartment, MAPK	NM_009539.3:1035
F2rl1-mRNA	1.59	0.232	1.13	2.04	3	2.19	4.12	7.45E-05	0.00358	lm.nb	Lymphoid Compartment	NM_007974.4:205
Ptprc-mRNA	0.887	0.13	0.633	1.14	1.85	1.55	2.2	7.52E-05	0.00358	lm.nb	Costimulatory Signaling, Immune Cell Adhesion and Migration	NM_001111316.2:722
Cd6-mRNA	1.74	0.257	1.24	2.24	3.34	2.36	4.73	8.13E-05	0.00382	lm.nb	Immune Cell Adhesion and Migration, Lymphoid Compartment	NM_001037801.2:1315
Cd84-mRNA	1.11	0.165	0.788	1.44	2.16	1.73	2.71	8.62E-05	0.00399	lm.nb		NM_013489.2:915
Prdm1-mRNA	0.935	0.139	0.662	1.21	1.91	1.58	2.31	8.67E-05	0.00399	lm.nb	Epigenetic Regulation, Lymphoid Compartment	NM_007548.3:1440
Ccl7-mRNA	1.74	0.261	1.22	2.25	3.33	2.34	4.75	9.47E-05	0.00431	lm.nb	Cytokine and Chemokine Signaling	NM_013654.3:141
Nkg7-mRNA	1.36	0.206	0.957	1.76	2.57	1.94	3.4	9.87E-05	0.00444	lm.nb		NM_024253.4:530
Wnt5a-mRNA	2.38	0.361	1.67	3.09	5.2	3.19	8.5	9.97E-05	0.00444	lm.nb	Hedgehog Signaling, Wnt Signaling	NM_009524.2:3020
Lilrb4a-mRNA	0.695	0.106	0.488	0.902	1.62	1.4	1.87	0.000103	0.00454	lm.nb		NM_013532.3:348
Gimap6-mRNA	0.987	0.15	0.692	1.28	1.98	1.62	2.43	0.000104	0.00454	lm.nb		NM_153175.3:922
Pdk1-mRNA	-0.833	0.128	-1.08	-0.582	0.561	0.472	0.668	0.000111	0.0048	loglinear	Hypoxia, Metabolic Stress	NM_172665.5:2330
Dusp1-mRNA	1.15	0.178	0.804	1.5	2.22	1.75	2.83	0.000115	0.00487	lm.nb	MAPK	NM_013642.3:1730
Tlr8-mRNA	0.814	0.126	0.568	1.06	1.76	1.48	2.09	0.000116	0.00487	lm.nb	Myeloid Compartment	NM_133212.2:110
Jak3-mRNA	0.838	0.13	0.584	1.09	1.79	1.5	2.13	0.000116	0.00487	lm.nb	Cytokine and Chemokine Signaling, Cytotoxicity, JAK-STAT Signaling, PI3K-Akt	NM_010589.6:360
Ms4a6b-mRNA	0.891	0.138	0.62	1.16	1.85	1.54	2.24	0.00012	0.00499	lm.nb		NM_027209.3:583
Twist2-mRNA	1.46	0.229	1.01	1.91	2.76	2.02	3.77	0.000128	0.00526	lm.nb		NM_007855.2:1102
Ctsw-mRNA	1.16	0.185	0.798	1.52	2.23	1.74	2.87	0.000146	0.00592	lm.nb	Antigen Presentation	NM_009985.5:1135
Glul-mRNA	0.936	0.15	0.643	1.23	1.91	1.56	2.34	0.000148	0.00595	lm.nb		NM_008131.3:2145
Cdk6-mRNA	0.702	0.112	0.482	0.922	1.63	1.4	1.89	0.000149	0.00595	loglinear	Cell Proliferation, Metabolic Stress, PI3K-Akt	NM_009873.2:1542
Il11ra1-mRNA	4.82	0.772	3.3	6.33	28.2	9.87	80.4	0.000152	0.006	lm.nb	Cytokine and Chemokine Signaling, Cytotoxicity, JAK-STAT Signaling	NM_010549.3:19
Lag3-mRNA	1.44	0.232	0.983	1.89	2.71	1.98	3.71	0.00016	0.00625	lm.nb	Costimulatory Signaling, Lymphoid Compartment	NM_008479.2:1680
Gbp2-mRNA	-1.07	0.174	-1.41	-0.729	0.477	0.377	0.603	0.000167	0.00648	lm.nb	Interferon Signaling	NM_010260.1:1996
Prkx-mRNA	0.434	0.0715	0.294	0.574	1.35	1.23	1.49	0.000187	0.00721	loglinear	Hedgehog Signaling	NM_016979.1:665
Sfrp4-mRNA	3	0.497	2.02	3.97	7.98	4.06	15.7	0.000196	0.00743	lm.nb	Wnt Signaling	NM_016687.3:1330
Gzma-mRNA	-1.71	0.284	-2.26	-1.15	0.306	0.208	0.45	0.000198	0.00743	lm.nb	Cytotoxicity, Lymphoid Compartment	NM_010370.2:680
C1qb-mRNA	0.378	0.063	0.255	0.502	1.3	1.19	1.42	0.000201	0.00743	loglinear		NM_009777.2:865
Tigit-mRNA	1.58	0.263	1.06	2.1	2.99	2.09	4.28	0.000201	0.00743	lm.nb	Costimulatory Signaling, Immune Cell Adhesion and Migration, Lymphoid Compartment	NM_001146325.1:730
Pcx-mRNA	-1.46	0.244	-1.94	-0.981	0.364	0.261	0.507	0.000205	0.00743	lm.nb	Metabolic Stress	NM_008797.3:3815
Traf1-mRNA	0.812	0.136	0.546	1.08	1.76	1.46	2.11	0.000205	0.00743	lm.nb		NM_009421.4:330
Tnfaip3-mRNA	1.08	0.18	0.724	1.43	2.11	1.65	2.69	0.000205	0.00743	lm.nb		NM_001166402.1:3622
Ccl11-mRNA	3.13	0.526	2.1	4.16	8.77	4.29	17.9	0.000214	0.00765	lm.nb	Antigen Presentation, Cytokine and Chemokine Signaling	NM_011330.3:430
Cybb-mRNA	0.668	0.112	0.448	0.889	1.59	1.36	1.85	0.000215	0.00765	loglinear	Antigen Presentation, Hypoxia, Immune Cell Adhesion and Migration, Myeloid Compartment	NM_007807.5:2036
Gzme-mRNA	1.98	0.338	1.32	2.65	3.96	2.5	6.27	0.00024	0.00847	lm.nb	Apoptosis, Cytotoxicity, Lymphoid Compartment, Notch Signaling	NM_010373.3:114
Gimap4-mRNA	0.644	0.11	0.428	0.86	1.56	1.35	1.82	0.000247	0.00865	lm.nb		NM_001243199.1:806
Ghr-mRNA	2.21	0.385	1.45	2.96	4.62	2.74	7.79	0.000279	0.00969	lm.nb	Cytotoxicity, Interferon Signaling, JAK-STAT Signaling, PI3K-Akt	NM_001048147.1:355
Il2rb-mRNA	1.42	0.249	0.929	1.91	2.67	1.9	3.75	0.000298	0.0102	lm.nb	Costimulatory Signaling, Cytokine and Chemokine Signaling, JAK-STAT Signaling, PI3K-Akt	NM_008368.3:2365
Rb1-mRNA	0.43	0.0757	0.281	0.578	1.35	1.22	1.49	0.000304	0.0102	loglinear	Cell Proliferation, Metabolic Stress	NM_009029.2:2958
Xcl1-mRNA	-1.2	0.212	-1.62	-0.786	0.435	0.326	0.58	0.000305	0.0102	lm.nb	DNA Damage Repair	NM_008510.1:103
Ccl4-mRNA	1.34	0.237	0.879	1.81	2.54	1.84	3.51	0.000307	0.0102	lm.nb	Antigen Presentation, Cytokine and Chemokine Signaling, Myeloid Compartment	NM_013652.2:370
Cd3g-mRNA	1.27	0.224	0.831	1.71	2.41	1.78	3.27	0.000307	0.0102	lm.nb	Costimulatory Signaling, Lymphoid Compartment	NM_009850.2:430
Prf1-mRNA	1.11	0.198	0.723	1.5	2.16	1.65	2.83	0.000331	0.0109	lm.nb	Cytotoxicity, Lymphoid Compartment	NM_011073.2:1350
Icosl-mRNA	0.739	0.132	0.48	0.998	1.67	1.39	2	0.000338	0.0111	lm.nb	Costimulatory Signaling, Immune Cell Adhesion and Migration, Lymphoid Compartment	NM_015790.3:349
Tnfrsf11a-mRNA	0.751	0.135	0.487	1.01	1.68	1.4	2.02	0.000345	0.0112	lm.nb	NF-kappaB Signaling	NM_009399.3:705
Itga1-mRNA	2.04	0.365	1.32	2.75	4.1	2.5	6.74	0.000347	0.0112	lm.nb	Immune Cell Adhesion and Migration, Lymphoid Compartment, Matrix Remodeling and Metastasis, PI3K-Akt	NM_001033228.3:5610
Bnip3l-mRNA	-0.681	0.123	-0.922	-0.441	0.624	0.528	0.737	0.000357	0.0115	lm.nb		NM_009761.3:1738
Rad51c-mRNA	-1.46	0.264	-1.98	-0.94	0.364	0.254	0.521	0.000372	0.0118	loglinear	Cell Proliferation, DNA Damage Repair	NM_053269.3:1036
Ier3-mRNA	0.975	0.177	0.627	1.32	1.97	1.54	2.5	0.000381	0.0121	lm.nb	Myeloid Compartment	NM_133662.2:405
Vegfb-mRNA	-0.662	0.121	-0.9	-0.424	0.632	0.536	0.745	0.000405	0.0126	loglinear	Angiogenesis, MAPK, PI3K-Akt	NM_011697.3:1064
Siglec1-mRNA	1.22	0.225	0.783	1.66	2.34	1.72	3.17	0.000407	0.0126	lm.nb	Immune Cell Adhesion and Migration	NM_011426.3:4550
Bcl2l1-mRNA	0.59	0.108	0.377	0.802	1.5	1.3	1.74	0.000409	0.0126	lm.nb	Apoptosis, Autophagy, JAK-STAT Signaling, MAPK, PI3K-Akt	NM_009743.5:1265
Ccl17-mRNA	-3.12	0.579	-4.25	-1.98	0.115	0.0526	0.253	0.000442	0.0136	lm.nb	Cytokine and Chemokine Signaling, Lymphoid Compartment	NM_011332.2:247
Klrd1-mRNA	1.27	0.236	0.803	1.73	2.4	1.75	3.31	0.000451	0.0136	lm.nb	Antigen Presentation, Cytotoxicity, Lymphoid Compartment	NM_010654.2:434
Nlrc5-mRNA	0.929	0.173	0.59	1.27	1.9	1.51	2.41	0.000451	0.0136	lm.nb		NM_001033207.3:6665
Ccl12-mRNA	1.41	0.263	0.895	1.93	2.66	1.86	3.81	0.000457	0.0136	lm.nb	Cytokine and Chemokine Signaling, Myeloid Compartment	NM_011331.2:173
Ctla4-mRNA	0.783	0.146	0.497	1.07	1.72	1.41	2.1	0.000457	0.0136	lm.nb	Costimulatory Signaling, Immune Cell Adhesion and Migration, Lymphoid Compartment	NM_009843.3:1475
Ccl2-mRNA	1.19	0.223	0.755	1.63	2.28	1.69	3.09	0.000464	0.0137	lm.nb	Cytokine and Chemokine Signaling	NM_011333.3:415
Col6a3-mRNA	1.99	0.371	1.26	2.71	3.96	2.39	6.56	0.000466	0.0137	lm.nb	Matrix Remodeling and Metastasis, PI3K-Akt	XM_897036.2:3235
Pdcd1-mRNA	1.51	0.284	0.953	2.07	2.85	1.94	4.19	0.000485	0.0141	lm.nb	Costimulatory Signaling, Immune Cell Adhesion and Migration, Lymphoid Compartment	NM_008798.1:1134
Herc6-mRNA	0.611	0.115	0.385	0.836	1.53	1.31	1.78	0.000486	0.0141	lm.nb		NM_025992.2:1230
Tlr9-mRNA	1.29	0.244	0.815	1.77	2.45	1.76	3.41	0.00049	0.0141	lm.nb		NM_031178.2:1801
Rasal1-mRNA	2.47	0.467	1.56	3.39	5.56	2.95	10.5	0.000492	0.0141	lm.nb	MAPK	NM_013832.4:3035
Wnt2b-mRNA	1.98	0.374	1.25	2.71	3.94	2.37	6.55	0.000499	0.0142	lm.nb	Hedgehog Signaling, Wnt Signaling	NM_009520.3:1895
Pla1a-mRNA	1.46	0.277	0.915	2	2.75	1.89	4	0.000518	0.0145	lm.nb	MAPK	NM_134102.4:1270
Cpa3-mRNA	-1.3	0.247	-1.79	-0.817	0.406	0.29	0.568	0.000519	0.0145	lm.nb		NM_007753.2:101
Pik3r2-mRNA	-1.26	0.239	-1.73	-0.789	0.418	0.302	0.579	0.000522	0.0145	lm.nb	Autophagy, Costimulatory Signaling, Cytokine and Chemokine Signaling, Hypoxia, Immune Cell Adhesion and Migration, JAK-STAT Signaling, MAPK, Metabolic Stress, PI3K-Akt	NM_008841.2:230
Cxcl11-mRNA	1.16	0.223	0.72	1.59	2.23	1.65	3.02	0.000574	0.0159	lm.nb	Cytokine and Chemokine Signaling, Lymphoid Compartment	NM_019494.1:345
Tnfrsf10b-mRNA	0.795	0.154	0.493	1.1	1.73	1.41	2.14	0.000597	0.0164	lm.nb	Apoptosis	NM_020275.3:1625
Met-mRNA	-0.644	0.125	-0.889	-0.399	0.64	0.54	0.758	6.00E-04	0.0164	lm.nb	MAPK, Metabolic Stress, PI3K-Akt	NM_008591.2:1280
Bad-mRNA	-0.47	0.0944	-0.655	-0.285	0.722	0.635	0.821	0.000756	0.0205	loglinear	Apoptosis, Autophagy, MAPK, PI3K-Akt	NM_007522.3:1146
Rpl23-mRNA	-0.604	0.121	-0.841	-0.366	0.658	0.558	0.776	0.000763	0.0206	lm.nb		NM_022891.3:914
Il18r1-mRNA	1.32	0.266	0.801	1.85	2.5	1.74	3.59	0.000771	0.0207	lm.nb	Costimulatory Signaling, Cytokine and Chemokine Signaling, Lymphoid Compartment	NM_001161842.1:620
Robo4-mRNA	1.35	0.273	0.816	1.89	2.55	1.76	3.7	0.000795	0.0212	lm.nb		NM_028783.2:3486
Cd3d-mRNA	0.835	0.169	0.503	1.17	1.78	1.42	2.25	0.000813	0.0213	lm.nb	Costimulatory Signaling, Lymphoid Compartment	NM_013487.3:48
Mdm2-mRNA	0.982	0.199	0.592	1.37	1.98	1.51	2.59	0.000813	0.0213	lm.nb	Apoptosis, Cell Proliferation, DNA Damage Repair, MAPK, Metabolic Stress, Notch Signaling, PI3K-Akt, Wnt Signaling	NM_010786.3:515
Tnfsf9-mRNA	0.712	0.144	0.429	0.995	1.64	1.35	1.99	0.000814	0.0213	loglinear	Costimulatory Signaling	NM_009404.3:292
Fcgr1-mRNA	0.614	0.125	0.369	0.858	1.53	1.29	1.81	0.000829	0.0215	lm.nb	Antigen Presentation, Interferon Signaling, Myeloid Compartment	NM_010186.5:185
Bcat1-mRNA	0.668	0.136	0.401	0.935	1.59	1.32	1.91	0.000839	0.0216	lm.nb		NM_001024468.3:430
Lck-mRNA	0.903	0.186	0.539	1.27	1.87	1.45	2.41	0.00089	0.0228	lm.nb	Costimulatory Signaling, Lymphoid Compartment	NM_001162433.1:1876
Cxcl3-mRNA	1.4	0.289	0.829	1.96	2.63	1.78	3.89	0.000929	0.0237	lm.nb	Cytokine and Chemokine Signaling, Myeloid Compartment	NM_203320.2:275
Itgae-mRNA	-1.24	0.257	-1.74	-0.735	0.424	0.299	0.601	0.000943	0.0239	lm.nb	Immune Cell Adhesion and Migration, Matrix Remodeling and Metastasis	NM_008399.1:775
Parp12-mRNA	0.968	0.202	0.572	1.36	1.96	1.49	2.58	0.000993	0.025	lm.nb		NM_172893.3:2282
Itgb2-mRNA	0.599	0.126	0.352	0.846	1.51	1.28	1.8	0.00104	0.0261	lm.nb	Immune Cell Adhesion and Migration, Matrix Remodeling and Metastasis	NM_008404.4:2542
Ccl8-mRNA	1.04	0.221	0.608	1.47	2.06	1.52	2.78	0.00111	0.0276	lm.nb	Cytokine and Chemokine Signaling, Myeloid Compartment	NM_021443.2:150
Tnfsf4-mRNA	1.75	0.374	1.02	2.48	3.36	2.02	5.59	0.00115	0.0285	lm.nb	NF-kappaB Signaling	NM_009452.2:346
Pecam1-mRNA	0.577	0.123	0.335	0.819	1.49	1.26	1.76	0.00116	0.0286	lm.nb	Immune Cell Adhesion and Migration, Matrix Remodeling and Metastasis	NM_008816.2:1100
Cdh11-mRNA	1.84	0.395	1.06	2.61	3.57	2.09	6.11	0.00121	0.0294	lm.nb		NM_009866.5:4075
Bax-mRNA	0.342	0.0735	0.197	0.486	1.27	1.15	1.4	0.00121	0.0294	loglinear	Apoptosis	NM_007527.3:735
Ikzf3-mRNA	1.19	0.257	0.683	1.69	2.28	1.61	3.23	0.00126	0.0304	lm.nb	Epigenetic Regulation, Lymphoid Compartment	NM_011771.1:1856
Clec4e-mRNA	2.26	0.49	1.3	3.22	4.79	2.46	9.32	0.00127	0.0304	lm.nb	Immune Cell Adhesion and Migration, Myeloid Compartment	NM_019948.2:685
Wdr76-mRNA	-0.462	0.1	-0.659	-0.265	0.726	0.633	0.832	0.00128	0.0307	loglinear		NM_030234.2:1294
Jag2-mRNA	0.759	0.165	0.435	1.08	1.69	1.35	2.12	0.00129	0.0307	lm.nb	Notch Signaling	NM_010588.2:1485
Ccl24-mRNA	-3.66	0.796	-5.22	-2.1	0.0793	0.0269	0.234	0.0013	0.0308	lm.nb	Cytokine and Chemokine Signaling	NM_019577.4:335
Id4-mRNA	2.15	0.471	1.23	3.08	4.45	2.35	8.43	0.00133	0.0312	lm.nb	TGF-beta Signaling	NM_031166.2:875
Col5a1-mRNA	2.34	0.511	1.34	3.34	5.06	2.53	10.1	0.00134	0.0312	lm.nb	Matrix Remodeling and Metastasis	NM_015734.2:6145
C1qa-mRNA	0.518	0.114	0.295	0.741	1.43	1.23	1.67	0.00138	0.032	loglinear		NM_007572.2:566
Syk-mRNA	0.69	0.152	0.393	0.988	1.61	1.31	1.98	0.0014	0.0323	lm.nb	PI3K-Akt	NM_001198977.1:2064
Hey1-mRNA	-1.08	0.239	-1.55	-0.616	0.471	0.341	0.652	0.00141	0.0324	lm.nb	Angiogenesis, Notch Signaling	NM_010423.2:1850
Ccr2-mRNA	1.02	0.225	0.575	1.46	2.02	1.49	2.74	0.00144	0.0329	lm.nb	Cytokine and Chemokine Signaling	NM_009915.2:2965
Msh2-mRNA	-0.628	0.139	-0.9	-0.356	0.647	0.536	0.782	0.00145	0.0329	lm.nb	DNA Damage Repair	NM_008628.2:2680
Gata3-mRNA	0.797	0.177	0.451	1.14	1.74	1.37	2.21	0.00145	0.0329	lm.nb	Epigenetic Regulation, Lymphoid Compartment	NM_008091.3:1943
Dtx3l-mRNA	0.487	0.109	0.273	0.701	1.4	1.21	1.63	0.00156	0.0352	loglinear	Antigen Presentation, Notch Signaling	NM_001013371.2:1550
E2f3-mRNA	0.741	0.166	0.415	1.07	1.67	1.33	2.1	0.00159	0.0355	lm.nb	Angiogenesis, Cell Proliferation, Metabolic Stress, Notch Signaling	NM_010093.3:1975
Gls-mRNA	0.551	0.124	0.309	0.794	1.47	1.24	1.73	0.0016	0.0356	loglinear	Metabolic Stress	NM_001081081.2:2510
Itga4-mRNA	0.805	0.181	0.449	1.16	1.75	1.37	2.23	0.00163	0.036	lm.nb	Immune Cell Adhesion and Migration, Matrix Remodeling and Metastasis, PI3K-Akt	NM_010576.3:6600
Stat2-mRNA	0.502	0.113	0.28	0.723	1.42	1.21	1.65	0.00163	0.036	loglinear	Cytokine and Chemokine Signaling, Cytotoxicity, Interferon Signaling, JAK-STAT Signaling, Lymphoid Compartment	NM_019963.1:362
Tnf-mRNA	0.866	0.196	0.482	1.25	1.82	1.4	2.38	0.00168	0.0368	lm.nb	Antigen Presentation, MAPK, Metabolic Stress, NF-kappaB Signaling, TGF-beta Signaling	NM_013693.2:514
Eif2ak2-mRNA	0.608	0.138	0.337	0.878	1.52	1.26	1.84	0.0017	0.0371	lm.nb	Interferon Signaling	NM_011163.4:2445
Igf2r-mRNA	0.507	0.116	0.28	0.734	1.42	1.21	1.66	0.00178	0.0386	lm.nb	Cytotoxicity, Interferon Signaling, Lymphoid Compartment	NM_010515.2:2980
Entpd1-mRNA	0.829	0.19	0.457	1.2	1.78	1.37	2.3	0.0018	0.0389	lm.nb		NM_009848.3:2062
Klrk1-mRNA	0.811	0.186	0.447	1.17	1.75	1.36	2.26	0.00181	0.0389	lm.nb	Cytotoxicity, Lymphoid Compartment	NM_001083322.1:144
Isg15-mRNA	0.939	0.215	0.516	1.36	1.92	1.43	2.57	0.00183	0.0392	lm.nb	Cytotoxicity, DNA Damage Repair, Interferon Signaling, Lymphoid Compartment	NM_015783.3:389
Psmb9-mRNA	-0.568	0.131	-0.824	-0.312	0.675	0.565	0.806	0.00187	0.0394	lm.nb	Antigen Presentation, Apoptosis, Cell Proliferation, Costimulatory Signaling, Hedgehog Signaling, NF-kappaB Signaling	NM_013585.2:285
Adora2a-mRNA	1.27	0.293	0.697	1.84	2.41	1.62	3.59	0.00187	0.0394	lm.nb	Costimulatory Signaling	NM_009630.2:2306
Ccl9-mRNA	0.911	0.21	0.5	1.32	1.88	1.41	2.5	0.00187	0.0394	lm.nb	Cytokine and Chemokine Signaling, Myeloid Compartment	NM_011338.2:1125
Lair1-mRNA	0.382	0.0883	0.209	0.555	1.3	1.16	1.47	0.00192	0.0402	loglinear		NM_001113474.1:1865
Ccl5-mRNA	1.23	0.287	0.669	1.8	2.35	1.59	3.47	0.00202	0.0422	lm.nb	Cytokine and Chemokine Signaling, Myeloid Compartment	NM_013653.3:294
Apol6-mRNA	-1.54	0.359	-2.24	-0.835	0.344	0.211	0.561	0.00204	0.0423	lm.nb		NM_001163621.1:562
Ror2-mRNA	3.76	0.882	2.03	5.49	13.6	4.09	44.9	0.00209	0.0432	lm.nb		NM_013846.3:3360
Cd69-mRNA	1.21	0.285	0.653	1.77	2.32	1.57	3.41	0.00214	0.0438	lm.nb	Costimulatory Signaling	NM_001033122.3:91
Cmklr1-mRNA	1.05	0.246	0.563	1.53	2.06	1.48	2.88	0.00214	0.0438	lm.nb		NM_008153.3:438
Ripk3-mRNA	0.577	0.136	0.311	0.844	1.49	1.24	1.79	0.00215	0.0438	lm.nb	Apoptosis	NM_019955.1:270
Ly6c1-mRNA	0.645	0.152	0.347	0.943	1.56	1.27	1.92	0.00217	0.044	lm.nb	Myeloid Compartment	NM_010741.3:51
Csf2rb-mRNA	0.843	0.199	0.452	1.23	1.79	1.37	2.35	0.00221	0.0445	lm.nb	Cytokine and Chemokine Signaling, JAK-STAT Signaling	NM_007780.4:4185
Pgpep1-mRNA	0.616	0.147	0.328	0.905	1.53	1.26	1.87	0.00233	0.0468	lm.nb	Angiogenesis	NM_023217.4:1128
Cx3cl1-mRNA	-0.537	0.129	-0.789	-0.285	0.689	0.579	0.821	0.00239	0.0477	lm.nb	Cytokine and Chemokine Signaling, Lymphoid Compartment	NM_009142.3:125
Icam1-mRNA	0.519	0.125	0.275	0.763	1.43	1.21	1.7	0.00241	0.0479	lm.nb	Immune Cell Adhesion and Migration, Interferon Signaling, Matrix Remodeling and Metastasis	NM_010493.2:2195
Oas1a-mRNA	0.857	0.206	0.453	1.26	1.81	1.37	2.4	0.00245	0.0484	lm.nb	Cytotoxicity, Interferon Signaling	NM_145211.2:471
Ccnd1-mRNA	-0.339	0.0818	-0.5	-0.179	0.79	0.707	0.883	0.0025	0.0491	loglinear	Cell Proliferation, Epigenetic Regulation, JAK-STAT Signaling, Notch Signaling, PI3K-Akt, Wnt Signaling	NM_007631.1:2000
Mxi1-mRNA	-0.472	0.114	-0.696	-0.249	0.721	0.617	0.841	0.0025	0.0491	loglinear		NM_001008542.2:1274
Pfkm-mRNA	0.997	0.241	0.525	1.47	2	1.44	2.77	0.00252	0.0491	lm.nb	Metabolic Stress	NM_001163487.1:2665
Gpsm3-mRNA	0.491	0.12	0.256	0.725	1.41	1.19	1.65	0.00266	0.0516	lm.nb		NM_134116.5:978
Cd68-mRNA	0.469	0.114	0.245	0.693	1.38	1.18	1.62	0.00267	0.0517	lm.nb		NM_009853.1:559
Nod2-mRNA	0.72	0.176	0.376	1.07	1.65	1.3	2.09	0.0027	0.0519	loglinear		NM_145857.2:2890
Flt1-mRNA	0.733	0.18	0.381	1.08	1.66	1.3	2.12	0.00277	0.053	lm.nb	Angiogenesis, Hypoxia, MAPK, PI3K-Akt	NM_010228.3:2129
Ccnd2-mRNA	0.485	0.119	0.251	0.718	1.4	1.19	1.64	0.0028	0.0533	loglinear	Angiogenesis, Cell Proliferation, JAK-STAT Signaling, PI3K-Akt, Wnt Signaling	NM_009829.3:1665
Eno1-mRNA	-0.475	0.117	-0.704	-0.246	0.719	0.614	0.843	0.00284	0.0539	lm.nb	Hypoxia, Metabolic Stress	NM_023119.2:47
Nlrp3-mRNA	1.21	0.3	0.624	1.8	2.32	1.54	3.48	0.00294	0.0555	lm.nb	Myeloid Compartment	NM_145827.3:508
Pvrig-mRNA	0.651	0.161	0.335	0.968	1.57	1.26	1.96	0.00295	0.0555	lm.nb	Costimulatory Signaling	XM_011240963.2:380
Atf3-mRNA	0.929	0.231	0.476	1.38	1.9	1.39	2.61	0.00302	0.0564	lm.nb	Antigen Presentation	NM_007498.3:970
Gas1-mRNA	-0.687	0.171	-1.02	-0.352	0.621	0.492	0.783	0.00302	0.0564	lm.nb	Hedgehog Signaling	NM_008086.1:1964
Cxcl9-mRNA	-0.619	0.155	-0.923	-0.316	0.651	0.527	0.803	0.00312	0.0579	lm.nb	Cytokine and Chemokine Signaling, Lymphoid Compartment	NM_008599.2:40
Tnfsf12-mRNA	0.873	0.22	0.442	1.3	1.83	1.36	2.47	0.00326	0.0603	lm.nb	NF-kappaB Signaling	NM_011614.3:1215
Sh2d1a-mRNA	1.36	0.343	0.687	2.03	2.57	1.61	4.09	0.0033	0.0607	lm.nb		NR_132588.1:334
Map3k8-mRNA	0.573	0.145	0.289	0.858	1.49	1.22	1.81	0.00333	0.0608	lm.nb	Costimulatory Signaling, MAPK	NM_007746.2:1710
H2-DMa-mRNA	-0.783	0.198	-1.17	-0.395	0.581	0.444	0.761	0.00333	0.0608	lm.nb	Antigen Presentation, Immune Cell Adhesion and Migration	NM_010386.4:1295
Ifitm1-mRNA	-0.523	0.133	-0.783	-0.264	0.696	0.581	0.833	0.00336	0.0611	lm.nb	Cytotoxicity, Interferon Signaling, Lymphoid Compartment	NM_001112715.1:412
Psmb5-mRNA	-0.342	0.0867	-0.512	-0.172	0.789	0.701	0.888	0.00338	0.0612	loglinear	Antigen Presentation, Apoptosis, Cell Proliferation, Costimulatory Signaling, Hedgehog Signaling, NF-kappaB Signaling	NM_011186.1:537
Vsir-mRNA	0.525	0.134	0.263	0.787	1.44	1.2	1.72	0.00345	0.0622	lm.nb		NM_001159572.1:1322
Hk2-mRNA	1.21	0.308	0.606	1.81	2.31	1.52	3.52	0.00349	0.0625	lm.nb	Hypoxia, Metabolic Stress	NM_013820.3:4404
Ifi27-mRNA	-0.419	0.107	-0.629	-0.21	0.748	0.647	0.865	0.00352	0.0628	loglinear	Cytotoxicity, Interferon Signaling, Lymphoid Compartment	NM_026790.2:166
Rpl7a-mRNA	-0.508	0.131	-0.765	-0.251	0.703	0.588	0.84	0.00373	0.0664	lm.nb	Angiogenesis	NM_013721.3:91
Aph1b-mRNA	-0.613	0.159	-0.925	-0.301	0.654	0.527	0.812	0.0039	0.069	loglinear	Notch Signaling	NM_177583.4:3320
Ccl1-mRNA	-0.911	0.237	-1.38	-0.446	0.532	0.385	0.734	0.00397	0.07	lm.nb	Cytokine and Chemokine Signaling	NM_011329.2:145
Runx3-mRNA	0.853	0.223	0.415	1.29	1.81	1.33	2.45	0.0041	0.0719	lm.nb		NM_019732.2:3074
Nbn-mRNA	-0.457	0.12	-0.692	-0.222	0.729	0.619	0.857	0.00411	0.0719	lm.nb	Cell Proliferation, DNA Damage Repair, Metabolic Stress	NM_013752.3:1315
Vegfa-mRNA	0.864	0.227	0.42	1.31	1.82	1.34	2.48	0.00413	0.0719	lm.nb	Angiogenesis, Hypoxia, MAPK, Metabolic Stress, PI3K-Akt	NM_001025250.3:1874
Nectin1-mRNA	1.28	0.337	0.622	1.95	2.43	1.54	3.85	0.00419	0.0727	lm.nb	Immune Cell Adhesion and Migration	NM_021424.2:2772
Mfng-mRNA	1.08	0.286	0.521	1.64	2.12	1.43	3.12	0.00436	0.0753	lm.nb	Notch Signaling	NM_008595.2:1266
Ifit1-mRNA	1.22	0.325	0.587	1.86	2.34	1.5	3.64	0.00445	0.0763	lm.nb	Cytotoxicity, Interferon Signaling, Lymphoid Compartment	NM_008331.2:890
Il12rb2-mRNA	1.2	0.319	0.576	1.83	2.3	1.49	3.55	0.00445	0.0763	lm.nb	Cytokine and Chemokine Signaling, Cytotoxicity, JAK-STAT Signaling, Lymphoid Compartment	NM_008354.3:2552
Sirpa-mRNA	0.689	0.184	0.329	1.05	1.61	1.26	2.07	0.00458	0.0781	lm.nb	Cytotoxicity, Myeloid Compartment	NM_007547.2:1880
Birc3-mRNA	0.646	0.173	0.307	0.985	1.56	1.24	1.98	0.00468	0.0795	lm.nb	Apoptosis, NF-kappaB Signaling	NM_007464.3:425
Cd7-mRNA	-0.724	0.195	-1.11	-0.342	0.606	0.465	0.789	0.00482	0.0816	lm.nb	Lymphoid Compartment	NM_009854.1:234
Itgax-mRNA	0.666	0.18	0.313	1.02	1.59	1.24	2.03	0.00493	0.0831	lm.nb	Immune Cell Adhesion and Migration, Matrix Remodeling and Metastasis, Myeloid Compartment	NM_021334.2:327
Adam12-mRNA	1.63	0.442	0.766	2.5	3.1	1.7	5.65	0.00498	0.0833	lm.nb		NM_007400.2:785
P4ha2-mRNA	0.951	0.258	0.446	1.46	1.93	1.36	2.74	0.00498	0.0833	lm.nb		NM_001136076.2:75
Sbno2-mRNA	0.919	0.249	0.431	1.41	1.89	1.35	2.65	0.005	0.0833	lm.nb		NM_183426.1:2047
Irf1-mRNA	-0.392	0.107	-0.6	-0.183	0.762	0.66	0.881	0.00511	0.0848	loglinear	Cytotoxicity, Interferon Signaling	NM_008390.2:845
H2-Ob-mRNA	-0.994	0.272	-1.53	-0.461	0.502	0.347	0.726	0.00526	0.087	lm.nb	Antigen Presentation, Immune Cell Adhesion and Migration, Lymphoid Compartment	NM_010389.3:1205
Tgfb2-mRNA	1.19	0.326	0.552	1.83	2.28	1.47	3.56	0.00528	0.087	lm.nb	MAPK, Matrix Remodeling and Metastasis, TGF-beta Signaling	NM_009367.4:1645
Fzd8-mRNA	-0.748	0.206	-1.15	-0.343	0.596	0.45	0.788	0.00555	0.091	lm.nb	Wnt Signaling	NM_008058.2:3024
Pdcd1lg2-mRNA	1.17	0.324	0.537	1.81	2.25	1.45	3.5	0.00558	0.0912	lm.nb	Costimulatory Signaling, Immune Cell Adhesion and Migration	NM_021396.2:1870
Cd5-mRNA	1.11	0.308	0.507	1.71	2.16	1.42	3.28	0.00571	0.093	lm.nb	Lymphoid Compartment	NM_007650.3:415
Hdac4-mRNA	0.595	0.165	0.271	0.919	1.51	1.21	1.89	0.00578	0.0937	lm.nb	Epigenetic Regulation, Notch Signaling	XM_006529302.1:4402
Adgre1-mRNA	0.475	0.133	0.214	0.735	1.39	1.16	1.66	0.00604	0.0977	lm.nb		NM_010130.1:995
Dab2-mRNA	0.644	0.181	0.289	0.999	1.56	1.22	2	0.00613	0.0987	lm.nb	Myeloid Compartment	NM_023118.5:335
P2ry13-mRNA	0.694	0.196	0.311	1.08	1.62	1.24	2.11	0.00624	0.1	loglinear	Myeloid Compartment	NM_028808.3:475
Hdac3-mRNA	-0.752	0.215	-1.17	-0.33	0.594	0.443	0.796	0.00683	0.109	lm.nb	Epigenetic Regulation, Notch Signaling	NM_010411.2:1682
Ccl3-mRNA	0.76	0.218	0.333	1.19	1.69	1.26	2.28	0.00686	0.109	lm.nb	Cytokine and Chemokine Signaling	NM_011337.1:60
Axin1-mRNA	-0.256	0.0736	-0.4	-0.112	0.837	0.758	0.925	0.00696	0.11	loglinear	Wnt Signaling	NM_001159598.1:2450
Nfil3-mRNA	0.686	0.197	0.299	1.07	1.61	1.23	2.1	0.00696	0.11	lm.nb	Angiogenesis	NM_017373.3:1299
Tnfsf13b-mRNA	0.746	0.215	0.326	1.17	1.68	1.25	2.25	0.00698	0.11	lm.nb	NF-kappaB Signaling	NM_033622.1:225
Cd300a-mRNA	0.575	0.166	0.25	0.9	1.49	1.19	1.87	0.00705	0.111	lm.nb	Metabolic Stress	NM_170758.3:1136
Myct1-mRNA	1.05	0.304	0.455	1.65	2.07	1.37	3.13	0.00723	0.113	lm.nb		NM_026793.2:205
Fstl3-mRNA	0.854	0.248	0.368	1.34	1.81	1.29	2.53	0.00732	0.114	lm.nb	Angiogenesis	NM_031380.2:55
Prkca-mRNA	0.467	0.135	0.201	0.732	1.38	1.15	1.66	0.00733	0.114	lm.nb	Cell Proliferation, Hypoxia, Immune Cell Adhesion and Migration, MAPK, Matrix Remodeling and Metastasis, Metabolic Stress, PI3K-Akt, Wnt Signaling	NM_011101.3:6965
Bid-mRNA	-0.598	0.174	-0.94	-0.257	0.66	0.521	0.837	0.00746	0.115	lm.nb	Apoptosis	NM_007544.3:1307
Dusp5-mRNA	0.662	0.193	0.283	1.04	1.58	1.22	2.06	0.00754	0.116	lm.nb	MAPK	NM_001085390.1:409
Ezh2-mRNA	-0.566	0.166	-0.891	-0.241	0.675	0.539	0.846	0.00767	0.118	lm.nb	Angiogenesis, Epigenetic Regulation, Metabolic Stress	NM_007971.2:1551
Olfml2b-mRNA	1.4	0.411	0.591	2.2	2.63	1.51	4.6	0.00791	0.121	lm.nb		NM_177068.4:810
Mgmt-mRNA	1.42	0.419	0.598	2.24	2.67	1.51	4.72	0.00801	0.122	lm.nb	DNA Damage Repair	NM_008598.2:320
Tlr1-mRNA	0.565	0.167	0.238	0.892	1.48	1.18	1.86	0.00805	0.122	lm.nb	Myeloid Compartment	NM_030682.1:805
Fas-mRNA	-0.505	0.149	-0.798	-0.213	0.705	0.575	0.863	0.00806	0.122	lm.nb	MAPK	NM_007987.2:95
Cdkn2b-mRNA	1.44	0.425	0.605	2.27	2.71	1.52	4.83	0.0081	0.122	lm.nb	Cell Proliferation, Metabolic Stress, TGF-beta Signaling	NM_007670.4:1040
Angpt2-mRNA	1.47	0.437	0.617	2.33	2.78	1.53	5.03	0.00821	0.123	lm.nb	Angiogenesis, Hypoxia, MAPK, PI3K-Akt	NM_007426.3:2020
Fyn-mRNA	0.77	0.23	0.319	1.22	1.71	1.25	2.33	0.00857	0.128	lm.nb	Costimulatory Signaling	NM_008054.2:2945
Ldha-mRNA	-0.42	0.127	-0.668	-0.172	0.747	0.629	0.888	0.00896	0.134	lm.nb	Hypoxia, Metabolic Stress	NM_010699.2:1354
Cxcl5-mRNA	0.894	0.272	0.361	1.43	1.86	1.28	2.69	0.00946	0.141	lm.nb	Cytokine and Chemokine Signaling, Myeloid Compartment	NM_009141.2:565
Stat1-mRNA	1.36	0.414	0.547	2.17	2.57	1.46	4.51	0.00951	0.141	lm.nb	Cytokine and Chemokine Signaling, Cytotoxicity, Interferon Signaling, JAK-STAT Signaling, Lymphoid Compartment	NM_009283.4:4940
Hc-mRNA	3.22	0.989	1.28	5.16	9.31	2.43	35.7	0.00993	0.146	lm.nb		NM_010406.2:1305
Zc3h12a-mRNA	0.693	0.216	0.269	1.12	1.62	1.2	2.17	0.0108	0.158	lm.nb		NM_153159.2:270
Tnks-mRNA	0.381	0.119	0.147	0.614	1.3	1.11	1.53	0.011	0.161	loglinear	DNA Damage Repair	NM_175091.3:6175
Fcgrt-mRNA	-0.343	0.108	-0.556	-0.131	0.788	0.68	0.913	0.0115	0.167	lm.nb		NM_010189.3:750
Tlr4-mRNA	-0.34	0.108	-0.552	-0.129	0.79	0.682	0.914	0.0115	0.167	loglinear	Apoptosis, Hypoxia, Myeloid Compartment, PI3K-Akt	NM_021297.2:2510
Ldhb-mRNA	1.09	0.347	0.415	1.77	2.14	1.33	3.42	0.0116	0.168	lm.nb	Metabolic Stress	NM_008492.2:1138
Uba7-mRNA	0.439	0.141	0.164	0.715	1.36	1.12	1.64	0.0122	0.177	lm.nb	Antigen Presentation, DNA Damage Repair, Interferon Signaling	NM_023738.4:751
Itga6-mRNA	0.454	0.147	0.166	0.742	1.37	1.12	1.67	0.013	0.187	lm.nb	Immune Cell Adhesion and Migration, Matrix Remodeling and Metastasis, PI3K-Akt	NM_008397.4:3960
A2m-mRNA	1.94	0.632	0.699	3.17	3.83	1.62	9.03	0.0134	0.193	lm.nb	Matrix Remodeling and Metastasis	NM_175628.3:2128
Csf1-mRNA	0.434	0.142	0.156	0.712	1.35	1.11	1.64	0.0135	0.193	lm.nb	Cytokine and Chemokine Signaling, MAPK, Myeloid Compartment, PI3K-Akt	NM_001113529.1:1027
Ccl21a-mRNA	2.17	0.71	0.78	3.56	4.5	1.72	11.8	0.0136	0.193	lm.nb	Cytokine and Chemokine Signaling	NM_011124.4:170
Chd9-mRNA	0.605	0.198	0.217	0.993	1.52	1.16	1.99	0.0136	0.193	lm.nb	Matrix Remodeling and Metastasis, TGF-beta Signaling	NM_177224.2:5425
Clec5a-mRNA	0.963	0.315	0.345	1.58	1.95	1.27	2.99	0.0137	0.194	lm.nb	Immune Cell Adhesion and Migration, Myeloid Compartment	NM_001038604.1:435
Rad51-mRNA	-0.362	0.119	-0.595	-0.13	0.778	0.662	0.914	0.0138	0.194	lm.nb	Cell Proliferation, DNA Damage Repair	NM_011234.4:195
Ctnnb1-mRNA	-0.251	0.0823	-0.412	-0.0896	0.84	0.751	0.94	0.0138	0.194	loglinear	Apoptosis, Immune Cell Adhesion and Migration, Wnt Signaling	NM_007614.3:2700
Tgfbr2-mRNA	0.343	0.113	0.122	0.564	1.27	1.09	1.48	0.0141	0.197	lm.nb	MAPK, TGF-beta Signaling	NM_009371.3:786
Got2-mRNA	-0.459	0.152	-0.757	-0.162	0.727	0.592	0.894	0.0143	0.199	lm.nb	Metabolic Stress	NM_010325.2:1526
Cd40-mRNA	0.6	0.199	0.211	0.989	1.52	1.16	1.98	0.0145	0.201	lm.nb	Costimulatory Signaling, Immune Cell Adhesion and Migration, Lymphoid Compartment, NF-kappaB Signaling	NM_011611.2:1425
Prr5-mRNA	-0.584	0.194	-0.964	-0.204	0.667	0.513	0.868	0.0146	0.203	lm.nb	Costimulatory Signaling, Metabolic Stress	NM_146061.4:770
Cd163-mRNA	0.979	0.325	0.342	1.62	1.97	1.27	3.06	0.0146	0.203	lm.nb		NM_053094.2:3225
Pf4-mRNA	0.88	0.294	0.303	1.46	1.84	1.23	2.75	0.0152	0.209	lm.nb	Cytokine and Chemokine Signaling	NM_019932.4:148
H2afx-mRNA	-0.582	0.194	-0.963	-0.2	0.668	0.513	0.87	0.0152	0.209	lm.nb	Cell Proliferation, DNA Damage Repair, Epigenetic Regulation, Metabolic Stress	NM_010436.2:980
Apc-mRNA	0.871	0.293	0.297	1.44	1.83	1.23	2.72	0.0155	0.213	lm.nb	Apoptosis, Wnt Signaling	NM_007462.3:11300
Pik3cg-mRNA	0.337	0.114	0.115	0.56	1.26	1.08	1.47	0.0157	0.215	lm.nb	Cytokine and Chemokine Signaling, Hypoxia, Immune Cell Adhesion and Migration, JAK-STAT Signaling, MAPK, Metabolic Stress, PI3K-Akt	NM_001146200.1:3414
Myc-mRNA	-0.405	0.136	-0.672	-0.137	0.755	0.627	0.909	0.0158	0.215	lm.nb	Cell Proliferation, JAK-STAT Signaling, MAPK, Metabolic Stress, Notch Signaling, PI3K-Akt, TGF-beta Signaling, Wnt Signaling	NM_001177354.1:1859
Exo1-mRNA	-0.525	0.177	-0.873	-0.178	0.695	0.546	0.884	0.0159	0.216	lm.nb	Cell Proliferation, DNA Damage Repair	NM_012012.4:2214
Gmip-mRNA	0.538	0.182	0.181	0.895	1.45	1.13	1.86	0.0161	0.217	lm.nb		NM_198101.1:3220
Ikzf2-mRNA	0.928	0.315	0.311	1.54	1.9	1.24	2.92	0.0163	0.219	lm.nb	Epigenetic Regulation, Lymphoid Compartment	NM_011770.4:7230
Vcam1-mRNA	-0.482	0.163	-0.802	-0.161	0.716	0.574	0.894	0.0163	0.219	lm.nb	Immune Cell Adhesion and Migration, Interferon Signaling, Matrix Remodeling and Metastasis	NM_011693.3:376
Itgav-mRNA	0.247	0.0842	0.0815	0.412	1.19	1.06	1.33	0.0168	0.225	loglinear	Angiogenesis, Antigen Presentation, Immune Cell Adhesion and Migration, Matrix Remodeling and Metastasis, PI3K-Akt	NM_008402.3:2835
Vegfc-mRNA	1.16	0.399	0.378	1.94	2.24	1.3	3.85	0.0174	0.233	lm.nb	Angiogenesis, MAPK, PI3K-Akt	NM_009506.2:1525
Ikbkg-mRNA	0.491	0.17	0.158	0.825	1.41	1.12	1.77	0.0178	0.237	lm.nb	Costimulatory Signaling, Cytokine and Chemokine Signaling, MAPK, NF-kappaB Signaling, PI3K-Akt	NM_001161423.1:1642
Brip1-mRNA	-0.66	0.228	-1.11	-0.213	0.633	0.464	0.863	0.0178	0.237	lm.nb	DNA Damage Repair	NM_178309.2:410
H2-DMb1-mRNA	-0.56	0.195	-0.942	-0.178	0.678	0.52	0.884	0.0184	0.243	lm.nb	Antigen Presentation, Immune Cell Adhesion and Migration	NM_010387.2:1089
TREX-mRNA	0.596	0.208	0.189	1	1.51	1.14	2.01	0.0184	0.243	lm.nb		NM_011637.6:422
Cd276-mRNA	0.381	0.133	0.12	0.642	1.3	1.09	1.56	0.0187	0.245	lm.nb	Immune Cell Adhesion and Migration	NM_133983.4:1278
Tpi1-mRNA	-0.585	0.205	-0.987	-0.183	0.667	0.505	0.881	0.019	0.249	lm.nb	Metabolic Stress	NM_009415.2:86
Mmp13-mRNA	0.432	0.152	0.135	0.729	1.35	1.1	1.66	0.0191	0.249	lm.nb	Matrix Remodeling and Metastasis	NM_008607.1:190
Lyz1-mRNA	0.677	0.238	0.21	1.14	1.6	1.16	2.21	0.0193	0.251	lm.nb	Myeloid Compartment	NM_013590.3:1060
Mrc1-mRNA	0.556	0.196	0.172	0.94	1.47	1.13	1.92	0.0194	0.252	lm.nb	Antigen Presentation, Myeloid Compartment	NM_008625.2:3316
Ifitm2-mRNA	-0.338	0.119	-0.571	-0.104	0.791	0.673	0.93	0.0195	0.252	lm.nb	Cytotoxicity, Interferon Signaling	NM_030694.1:87
Cd14-mRNA	-0.388	0.137	-0.657	-0.119	0.764	0.634	0.921	0.0197	0.254	lm.nb	Apoptosis, MAPK, Myeloid Compartment	NM_009841.3:235
Pms2-mRNA	-0.283	0.1	-0.48	-0.0866	0.822	0.717	0.942	0.0199	0.256	loglinear	DNA Damage Repair	NM_008886.2:827
Ulbp1-mRNA	0.385	0.137	0.116	0.654	1.31	1.08	1.57	0.0205	0.263	loglinear	Antigen Presentation	NM_029975.2:595
Brca2-mRNA	-0.598	0.216	-1.02	-0.175	0.661	0.493	0.886	0.0216	0.277	lm.nb	Cell Proliferation, DNA Damage Repair	NM_009765.3:1684
Gbp3-mRNA	-0.35	0.126	-0.597	-0.102	0.785	0.661	0.932	0.0218	0.278	lm.nb	Interferon Signaling	NM_018734.3:1894
Pik3cd-mRNA	0.594	0.215	0.173	1.02	1.51	1.13	2.02	0.022	0.28	lm.nb	Autophagy, Cytokine and Chemokine Signaling, Hypoxia, Immune Cell Adhesion and Migration, JAK-STAT Signaling, MAPK, Metabolic Stress, PI3K-Akt	XM_003945690.1:4648
Parp4-mRNA	0.478	0.174	0.138	0.819	1.39	1.1	1.76	0.0224	0.284	lm.nb	DNA Damage Repair	NM_001145978.2:1348
Egfr-mRNA	-0.624	0.228	-1.07	-0.176	0.649	0.476	0.885	0.0232	0.293	lm.nb	Hypoxia, MAPK, Metabolic Stress, PI3K-Akt	NM_207655.2:5460
Tgfbr1-mRNA	0.494	0.181	0.139	0.849	1.41	1.1	1.8	0.0233	0.294	lm.nb	MAPK, TGF-beta Signaling	NM_009370.2:4425
Got1-mRNA	0.256	0.0938	0.0718	0.44	1.19	1.05	1.36	0.0234	0.294	loglinear	Metabolic Stress	NM_010324.2:1336
Cd79b-mRNA	-0.659	0.242	-1.13	-0.184	0.634	0.456	0.88	0.0235	0.294	lm.nb	Lymphoid Compartment	NM_008339.2:330
Tbx21-mRNA	0.746	0.278	0.201	1.29	1.68	1.15	2.44	0.025	0.312	lm.nb	Lymphoid Compartment	NM_019507.2:2160
Btla-mRNA	-0.697	0.26	-1.21	-0.187	0.617	0.433	0.879	0.0253	0.316	lm.nb	Costimulatory Signaling	NM_001037719.2:24
Mmp9-mRNA	0.902	0.338	0.24	1.56	1.87	1.18	2.96	0.0256	0.318	lm.nb	Angiogenesis, Immune Cell Adhesion and Migration, Matrix Remodeling and Metastasis	NM_013599.2:1570
Neil1-mRNA	-0.729	0.274	-1.27	-0.192	0.603	0.416	0.875	0.0259	0.321	lm.nb	DNA Damage Repair	NM_028347.2:400
Melk-mRNA	-0.614	0.232	-1.07	-0.159	0.653	0.477	0.896	0.0267	0.329	lm.nb	Cell Proliferation	NM_010790.2:1253
Cd48-mRNA	0.303	0.115	0.0778	0.528	1.23	1.06	1.44	0.027	0.333	loglinear	Costimulatory Signaling, Lymphoid Compartment	NM_007649.4:370
Msh6-mRNA	-0.403	0.153	-0.703	-0.103	0.756	0.614	0.931	0.0273	0.335	lm.nb	DNA Damage Repair	NM_010830.1:4050
Elob-mRNA	-0.38	0.146	-0.666	-0.0933	0.769	0.63	0.937	0.0288	0.352	lm.nb		NM_026305.2:135
Tie1-mRNA	0.84	0.324	0.204	1.48	1.79	1.15	2.78	0.0293	0.357	lm.nb		NM_011587.2:3721
Cx3cr1-mRNA	0.303	0.117	0.0733	0.533	1.23	1.05	1.45	0.0295	0.359	lm.nb	Cytokine and Chemokine Signaling	NM_009987.3:2696
Ppargc1b-mRNA	0.454	0.176	0.109	0.798	1.37	1.08	1.74	0.0296	0.359	lm.nb		NM_133249.2:2805
Mmp12-mRNA	1.1	0.433	0.25	1.95	2.14	1.19	3.86	0.0318	0.385	lm.nb	Matrix Remodeling and Metastasis	NM_008605.3:592
Birc5-mRNA	-0.485	0.192	-0.861	-0.109	0.714	0.55	0.927	0.0324	0.391	lm.nb	Apoptosis, Cell Proliferation	NM_001012273.1:3188
Tbxas1-mRNA	0.372	0.148	0.0824	0.662	1.29	1.06	1.58	0.033	0.396	lm.nb		NM_011539.3:1125
Tgfb1-mRNA	0.254	0.101	0.0557	0.453	1.19	1.04	1.37	0.0334	0.4	loglinear	MAPK, Matrix Remodeling and Metastasis, TGF-beta Signaling	NM_011577.1:1470
Mki67-mRNA	-0.323	0.129	-0.577	-0.0699	0.799	0.671	0.953	0.0338	0.405	lm.nb	Cell Proliferation	NM_001081117.2:4330
Cd4-mRNA	0.706	0.288	0.141	1.27	1.63	1.1	2.41	0.0369	0.44	lm.nb	Antigen Presentation, Costimulatory Signaling, Immune Cell Adhesion and Migration	NM_013488.2:950
Srebf1-mRNA	-0.662	0.271	-1.19	-0.131	0.632	0.437	0.913	0.0371	0.44	lm.nb		NM_011480.4:1678
Pkm-mRNA	-0.576	0.236	-1.04	-0.114	0.671	0.487	0.924	0.0371	0.44	lm.nb	Metabolic Stress	NM_001253883.1:144
Il33-mRNA	0.543	0.223	0.106	0.981	1.46	1.08	1.97	0.0376	0.444	lm.nb	Cytokine and Chemokine Signaling	NM_133775.1:1011
Hck-mRNA	0.313	0.129	0.0606	0.566	1.24	1.04	1.48	0.0379	0.447	lm.nb	Cytokine and Chemokine Signaling, Myeloid Compartment	NM_010407.3:1874
Fcgr3-mRNA	-0.26	0.108	-0.471	-0.0489	0.835	0.722	0.967	0.0389	0.458	lm.nb		NM_010188.5:1175
Gpr160-mRNA	0.7	0.295	0.122	1.28	1.62	1.09	2.42	0.0416	0.488	lm.nb		NM_001134386.1:930
Casp8-mRNA	0.315	0.133	0.0539	0.576	1.24	1.04	1.49	0.0423	0.494	lm.nb	Apoptosis	NM_009812.2:1463
Jag1-mRNA	0.509	0.217	0.0841	0.934	1.42	1.06	1.91	0.0435	0.506	lm.nb	Angiogenesis, Notch Signaling	NM_013822.5:4960
Nt5e-mRNA	0.547	0.233	0.0904	1	1.46	1.06	2.01	0.0435	0.506	lm.nb		NM_011851.4:1925
Tmem173-mRNA	-0.281	0.12	-0.517	-0.0462	0.823	0.699	0.968	0.0436	0.506	loglinear		NM_028261.1:1792
Ctss-mRNA	0.527	0.225	0.0857	0.969	1.44	1.06	1.96	0.044	0.509	lm.nb	Antigen Presentation, Matrix Remodeling and Metastasis	NM_021281.3:1044
Zeb2-mRNA	0.427	0.184	0.0661	0.787	1.34	1.05	1.73	0.0456	0.525	lm.nb		NM_015753.4:8125
Il1b-mRNA	0.418	0.181	0.0643	0.772	1.34	1.05	1.71	0.0458	0.526	lm.nb	Cytokine and Chemokine Signaling, MAPK, Myeloid Compartment	NM_008361.3:1120
Dtx4-mRNA	-0.52	0.225	-0.96	-0.0788	0.698	0.514	0.947	0.0462	0.53	lm.nb	Notch Signaling	NM_172442.3:3615
Hdac5-mRNA	-0.357	0.157	-0.665	-0.0491	0.781	0.631	0.967	0.0492	0.562	lm.nb	Epigenetic Regulation, Notch Signaling	NM_010412.3:2165
Samsn1-mRNA	0.193	0.0867	0.0229	0.363	1.14	1.02	1.29	0.0532	0.607	loglinear		NM_023380.2:990
ABCG2-mRNA	0.39	0.176	0.0445	0.736	1.31	1.03	1.67	0.0542	0.617	lm.nb		NM_011920.3:1550
Jak1-mRNA	0.405	0.184	0.0439	0.765	1.32	1.03	1.7	0.0555	0.629	lm.nb	Cytotoxicity, Interferon Signaling, JAK-STAT Signaling, Lymphoid Compartment, PI3K-Akt	NM_146145.2:4080
Ltb-mRNA	0.646	0.302	0.054	1.24	1.57	1.04	2.36	0.0612	0.692	lm.nb	NF-kappaB Signaling	NM_008518.2:163
Tnfrsf14-mRNA	0.488	0.228	0.0403	0.936	1.4	1.03	1.91	0.0614	0.693	lm.nb	Costimulatory Signaling, NF-kappaB Signaling	NM_178931.2:625
Irf3-mRNA	-0.204	0.0961	-0.392	-0.0151	0.868	0.762	0.99	0.0633	0.713	loglinear	Interferon Signaling	NM_016849.4:526
Psmb8-mRNA	0.18	0.0856	0.0122	0.348	1.13	1.01	1.27	0.0648	0.728	loglinear	Antigen Presentation, Apoptosis, Cell Proliferation, Costimulatory Signaling, Hedgehog Signaling, Interferon Signaling, NF-kappaB Signaling	NM_010724.2:362
Kras-mRNA	0.182	0.0875	0.0106	0.354	1.13	1.01	1.28	0.0671	0.751	loglinear	Autophagy, Cytokine and Chemokine Signaling, MAPK, Metabolic Stress, PI3K-Akt	NM_021284.5:2620
Arid1a-mRNA	0.249	0.12	0.0143	0.485	1.19	1.01	1.4	0.0673	0.752	lm.nb	Epigenetic Regulation	NM_001080819.1:5193
Taf3-mRNA	-0.372	0.18	-0.725	-0.0194	0.773	0.605	0.987	0.0686	0.764	loglinear		NM_027748.3:3395
Bcl2-mRNA	-0.487	0.236	-0.95	-0.0248	0.713	0.518	0.983	0.0689	0.766	lm.nb	Apoptosis, Autophagy, Hypoxia, JAK-STAT Signaling, PI3K-Akt	NM_009741.3:314
Fut4-mRNA	0.518	0.253	0.0208	1.01	1.43	1.01	2.02	0.0715	0.793	lm.nb		NM_010242.3:1765
Cdh5-mRNA	0.556	0.275	0.0175	1.09	1.47	1.01	2.13	0.0737	0.814	lm.nb	Immune Cell Adhesion and Migration	NM_009868.4:1300
Il1rn-mRNA	0.592	0.298	0.00832	1.18	1.51	1.01	2.26	0.0781	0.86	lm.nb	Cytokine and Chemokine Signaling, Myeloid Compartment	NM_001039701.3:1220
Twist1-mRNA	0.632	0.32	0.00552	1.26	1.55	1	2.39	0.0794	0.873	lm.nb		NM_011658.2:1359
Bnip3-mRNA	-0.734	0.373	-1.47	-0.00308	0.601	0.362	0.998	0.0806	0.884	lm.nb	Autophagy, Epigenetic Regulation	NM_009760.4:1108
Kat2b-mRNA	-0.241	0.122	-0.48	-0.000651	0.846	0.717	1	0.0809	0.885	loglinear	Epigenetic Regulation, Notch Signaling	NM_020005.3:3030
Ms4a2-mRNA	-0.782	0.401	-1.57	0.0038	0.582	0.337	1	0.0829	0.903	lm.nb		NM_001276330.1:104
Ptpn11-mRNA	0.24	0.123	-0.00124	0.482	1.18	0.999	1.4	0.083	0.903	loglinear	Costimulatory Signaling, Immune Cell Adhesion and Migration, Interferon Signaling, JAK-STAT Signaling, MAPK	NM_011202.3:3710
Notch1-mRNA	0.356	0.183	-0.00214	0.714	1.28	0.999	1.64	0.0832	0.903	lm.nb	Notch Signaling	NM_008714.3:2795
Psmb10-mRNA	-0.334	0.172	-0.67	0.00243	0.793	0.628	1	0.0835	0.904	lm.nb	Antigen Presentation, Apoptosis, Cell Proliferation, Costimulatory Signaling, Hedgehog Signaling, NF-kappaB Signaling	NM_013640.3:385
Il18-mRNA	-0.361	0.186	-0.725	0.00406	0.779	0.605	1	0.0846	0.913	lm.nb	Costimulatory Signaling, Cytokine and Chemokine Signaling	NM_008360.1:270
Ifnar1-mRNA	0.448	0.231	-0.00616	0.901	1.36	0.996	1.87	0.0852	0.918	lm.nb	Interferon Signaling, JAK-STAT Signaling, PI3K-Akt	NM_010508.1:1195
Hif1a-mRNA	0.277	0.145	-0.00738	0.562	1.21	0.995	1.48	0.0886	0.952	lm.nb	Autophagy, Hypoxia, Metabolic Stress, Notch Signaling	NM_010431.2:4467
Dnmt1-mRNA	-0.27	0.142	-0.547	0.00754	0.829	0.684	1.01	0.0889	0.953	lm.nb	Epigenetic Regulation	NM_010066.3:2380
Map3k7-mRNA	0.208	0.11	-0.00773	0.423	1.15	0.995	1.34	0.0914	0.976	loglinear	Autophagy, Costimulatory Signaling, MAPK, Wnt Signaling	NM_172688.2:2405
Cdc25c-mRNA	-0.434	0.23	-0.884	0.0164	0.74	0.542	1.01	0.0915	0.976	lm.nb	Cell Proliferation	NM_009860.2:42
Tpsab1-mRNA	-0.79	0.42	-1.61	0.0325	0.578	0.327	1.02	0.0924	0.983	lm.nb		NM_031187.4:663
Tnfrsf18-mRNA	0.451	0.24	-0.0189	0.922	1.37	0.987	1.89	0.0926	0.983	lm.nb	NF-kappaB Signaling	NM_009400.2:840
Kit-mRNA	-0.402	0.214	-0.822	0.0183	0.757	0.565	1.01	0.0936	0.99	lm.nb	MAPK, Metabolic Stress, PI3K-Akt	NM_001122733.1:4275
Ms4a4a-mRNA	0.31	0.168	-0.0199	0.64	1.24	0.986	1.56	0.0987	1	lm.nb		XM_003086124.1:252
Serpinh1-mRNA	0.327	0.178	-0.0216	0.677	1.25	0.985	1.6	0.0991	1	lm.nb	Angiogenesis, Matrix Remodeling and Metastasis	NM_009825.2:1845
Foxp3-mRNA	0.658	0.362	-0.0519	1.37	1.58	0.965	2.58	0.103	1	lm.nb		NM_054039.2:194
Hes1-mRNA	-0.314	0.173	-0.654	0.0263	0.805	0.636	1.02	0.104	1	lm.nb	Notch Signaling	NM_008235.2:1041
Cd1d1-mRNA	-0.38	0.214	-0.799	0.0388	0.769	0.575	1.03	0.109	1	lm.nb	Antigen Presentation, Lymphoid Compartment	NM_007639.3:1340
Slc11a1-mRNA	0.324	0.185	-0.0388	0.686	1.25	0.973	1.61	0.114	1	lm.nb	Myeloid Compartment	NM_013612.2:1995
Batf3-mRNA	-0.38	0.218	-0.807	0.046	0.768	0.572	1.03	0.114	1	lm.nb	Antigen Presentation	NM_030060.2:345
Nfatc2-mRNA	0.213	0.123	-0.0287	0.454	1.16	0.98	1.37	0.118	1	loglinear	Costimulatory Signaling, Wnt Signaling	NM_001136073.2:5160
Ikbkb-mRNA	0.324	0.189	-0.0463	0.695	1.25	0.968	1.62	0.12	1	lm.nb	Costimulatory Signaling, Cytokine and Chemokine Signaling, MAPK, Metabolic Stress, NF-kappaB Signaling, PI3K-Akt	NM_010546.2:3357
Ccl6-mRNA	0.69	0.406	-0.105	1.49	1.61	0.93	2.8	0.123	1	lm.nb	Cytokine and Chemokine Signaling, Myeloid Compartment	NM_009139.2:825
Ccl22-mRNA	-0.39	0.23	-0.842	0.0614	0.763	0.558	1.04	0.125	1	lm.nb	Cytokine and Chemokine Signaling	NM_009137.2:1096
Stc1-mRNA	-0.817	0.484	-1.77	0.132	0.568	0.294	1.1	0.126	1	lm.nb	Angiogenesis	NM_009285.3:2085
Casp9-mRNA	0.289	0.173	-0.0503	0.629	1.22	0.966	1.55	0.129	1	lm.nb	Apoptosis, PI3K-Akt	NM_015733.4:1675
Nfkb2-mRNA	0.153	0.0918	-0.027	0.333	1.11	0.981	1.26	0.13	1	loglinear	MAPK, NF-kappaB Signaling	NM_019408.3:3025
Itgam-mRNA	0.402	0.242	-0.0718	0.876	1.32	0.951	1.84	0.131	1	lm.nb	Immune Cell Adhesion and Migration, Matrix Remodeling and Metastasis, Myeloid Compartment	NM_001082960.1:3025
Aplnr-mRNA	0.479	0.289	-0.087	1.05	1.39	0.941	2.06	0.132	1	lm.nb		NM_011784.3:732
Dll1-mRNA	-0.378	0.228	-0.826	0.0696	0.769	0.564	1.05	0.132	1	lm.nb	Notch Signaling	NM_007865.3:1085
Erbb2-mRNA	-0.548	0.334	-1.2	0.106	0.684	0.435	1.08	0.135	1	lm.nb	Hypoxia, Metabolic Stress	NM_001003817.1:4470
Parp9-mRNA	0.175	0.107	-0.035	0.384	1.13	0.976	1.31	0.137	1	lm.nb		NM_030253.2:2725
Csf1r-mRNA	0.36	0.221	-0.0738	0.793	1.28	0.95	1.73	0.138	1	lm.nb	Cytokine and Chemokine Signaling, MAPK, Myeloid Compartment, PI3K-Akt	NM_001037859.1:3655
Rock1-mRNA	0.37	0.228	-0.0766	0.816	1.29	0.948	1.76	0.139	1	lm.nb	Apoptosis, Cytokine and Chemokine Signaling, Immune Cell Adhesion and Migration, TGF-beta Signaling	NM_009071.2:374
Ddb2-mRNA	-0.313	0.193	-0.692	0.0655	0.805	0.619	1.05	0.139	1	lm.nb	DNA Damage Repair	NM_028119.5:94
Tnfaip6-mRNA	0.379	0.234	-0.0794	0.838	1.3	0.946	1.79	0.14	1	lm.nb	Angiogenesis, Myeloid Compartment	NM_009398.2:50
Flnb-mRNA	0.26	0.161	-0.0554	0.575	1.2	0.962	1.49	0.141	1	lm.nb	Interferon Signaling, MAPK	NM_134080.1:8415
Cxcl10-mRNA	0.438	0.272	-0.0956	0.971	1.35	0.936	1.96	0.142	1	lm.nb	Cytokine and Chemokine Signaling, Lymphoid Compartment	NM_021274.1:115
Tnfrsf1b-mRNA	0.482	0.301	-0.107	1.07	1.4	0.928	2.1	0.143	1	lm.nb	NF-kappaB Signaling	NM_011610.3:3270
Casp1-mRNA	-0.163	0.102	-0.363	0.037	0.893	0.777	1.03	0.145	1	loglinear	Apoptosis	NM_009807.2:259
Adm-mRNA	0.499	0.312	-0.113	1.11	1.41	0.925	2.16	0.145	1	lm.nb		NM_009627.1:935
Dll4-mRNA	0.558	0.357	-0.143	1.26	1.47	0.906	2.39	0.153	1	lm.nb	Angiogenesis, Myeloid Compartment, Notch Signaling	NM_019454.3:2640
Pkp3-mRNA	0.32	0.206	-0.0836	0.723	1.25	0.944	1.65	0.155	1	lm.nb	Matrix Remodeling and Metastasis	NM_019762.2:2675
Ly96-mRNA	0.197	0.127	-0.0518	0.447	1.15	0.965	1.36	0.155	1	loglinear	Apoptosis, Myeloid Compartment	NM_016923.2:276
Rorc-mRNA	-0.481	0.311	-1.09	0.129	0.717	0.47	1.09	0.157	1	lm.nb		NM_011281.2:648
Api5-mRNA	-0.187	0.122	-0.426	0.0512	0.878	0.745	1.04	0.158	1	lm.nb		NM_007466.2:2430
Col4a5-mRNA	0.281	0.187	-0.0858	0.648	1.22	0.942	1.57	0.167	1	lm.nb	Matrix Remodeling and Metastasis, PI3K-Akt	NM_001163155.1:1640
Casp3-mRNA	0.186	0.124	-0.0578	0.429	1.14	0.961	1.35	0.169	1	lm.nb	Apoptosis, MAPK, Matrix Remodeling and Metastasis	NM_009810.3:565
Tapbp-mRNA	0.208	0.141	-0.0683	0.485	1.16	0.954	1.4	0.174	1	lm.nb	Antigen Presentation	NM_009318.2:2195
Anln-mRNA	0.204	0.139	-0.068	0.476	1.15	0.954	1.39	0.176	1	lm.nb	Cell Proliferation	NM_028390.3:1605
Ripk2-mRNA	0.145	0.0987	-0.0489	0.338	1.11	0.967	1.26	0.177	1	loglinear	Costimulatory Signaling	NM_138952.3:830
Esr1-mRNA	-0.274	0.188	-0.642	0.0939	0.827	0.641	1.07	0.178	1	lm.nb		NM_007956.5:169
S100a8-mRNA	0.428	0.295	-0.149	1.01	1.35	0.902	2.01	0.18	1	lm.nb	Myeloid Compartment	NM_013650.2:227
Cxcl14-mRNA	0.651	0.448	-0.228	1.53	1.57	0.854	2.89	0.18	1	lm.nb	Cytokine and Chemokine Signaling	NM_019568.2:658
Ifngr1-mRNA	0.264	0.181	-0.0922	0.619	1.2	0.938	1.54	0.18	1	lm.nb	Hypoxia, Interferon Signaling, JAK-STAT Signaling	NM_010511.2:984
Tapbpl-mRNA	-0.233	0.162	-0.55	0.0833	0.851	0.683	1.06	0.183	1	lm.nb		NM_145391.2:1560
Cd244-mRNA	0.176	0.123	-0.0655	0.418	1.13	0.956	1.34	0.187	1	loglinear		NM_018729.2:262
H2-M3-mRNA	-0.21	0.148	-0.499	0.0797	0.865	0.708	1.06	0.189	1	lm.nb	Antigen Presentation, Immune Cell Adhesion and Migration	NM_013819.2:1180
Brca1-mRNA	-0.203	0.143	-0.484	0.0774	0.869	0.715	1.06	0.189	1	loglinear	Cell Proliferation, DNA Damage Repair, PI3K-Akt	NM_009764.3:3158
Tyms-mRNA	-0.277	0.195	-0.659	0.106	0.826	0.633	1.08	0.19	1	lm.nb	Cell Proliferation	NM_021288.3:2449
Deptor-mRNA	-0.838	0.594	-2	0.327	0.56	0.25	1.25	0.192	1	lm.nb	Autophagy, Metabolic Stress	NM_001037937.3:4496
Ripk1-mRNA	0.148	0.105	-0.0582	0.355	1.11	0.96	1.28	0.193	1	loglinear	Apoptosis	NM_009068.3:1246
Map3k12-mRNA	-0.289	0.206	-0.692	0.114	0.818	0.619	1.08	0.193	1	lm.nb	Epigenetic Regulation, MAPK	NM_001163643.1:2941
Cd47-mRNA	0.18	0.129	-0.0719	0.432	1.13	0.951	1.35	0.195	1	loglinear	Cytotoxicity, Matrix Remodeling and Metastasis, Myeloid Compartment	NM_010581.3:165
Cdc20-mRNA	-0.254	0.182	-0.61	0.102	0.839	0.655	1.07	0.195	1	lm.nb	Antigen Presentation, Cell Proliferation	NM_023223.2:185
Pdgfb-mRNA	0.203	0.148	-0.0874	0.494	1.15	0.941	1.41	0.204	1	lm.nb	Angiogenesis, MAPK, Matrix Remodeling and Metastasis, PI3K-Akt	NM_011057.3:2325
Brd4-mRNA	0.146	0.109	-0.068	0.36	1.11	0.954	1.28	0.214	1	lm.nb	Epigenetic Regulation	NM_001286630.1:2155
Spp1-mRNA	-0.333	0.25	-0.823	0.156	0.794	0.565	1.11	0.214	1	lm.nb	Costimulatory Signaling, Matrix Remodeling and Metastasis, PI3K-Akt	NM_009263.3:420
Ifi203-mRNA	0.266	0.204	-0.133	0.665	1.2	0.912	1.59	0.224	1	lm.nb	Cytotoxicity, Interferon Signaling	NM_001045481.1:2716
Itgb3-mRNA	-0.392	0.305	-0.99	0.207	0.762	0.503	1.15	0.231	1	lm.nb	Immune Cell Adhesion and Migration, Matrix Remodeling and Metastasis, PI3K-Akt	NM_016780.2:2595
Nf1-mRNA	-0.173	0.137	-0.441	0.0948	0.887	0.736	1.07	0.237	1	lm.nb	MAPK	NM_010897.2:8680
Tap2-mRNA	-0.218	0.172	-0.556	0.12	0.86	0.68	1.09	0.239	1	lm.nb	Antigen Presentation	NM_011530.3:139
Nid2-mRNA	0.386	0.308	-0.218	0.99	1.31	0.86	1.99	0.242	1	lm.nb	Matrix Remodeling and Metastasis	NM_008695.2:1165
Ccl27a-mRNA	-0.303	0.243	-0.779	0.173	0.811	0.583	1.13	0.244	1	lm.nb	Cytokine and Chemokine Signaling	NM_001048179.1:265
H2-K1-mRNA	0.126	0.102	-0.074	0.325	1.09	0.95	1.25	0.249	1	loglinear	Antigen Presentation, Immune Cell Adhesion and Migration, Interferon Signaling	NM_001001892.2:37
Jak2-mRNA	0.219	0.178	-0.13	0.568	1.16	0.914	1.48	0.249	1	lm.nb	Cytokine and Chemokine Signaling, Cytotoxicity, Epigenetic Regulation, Interferon Signaling, JAK-STAT Signaling, Lymphoid Compartment, PI3K-Akt	NM_008413.3:3735
Tnfrsf9-mRNA	0.311	0.254	-0.187	0.808	1.24	0.878	1.75	0.252	1	lm.nb		NM_001077508.1:1590
Nectin2-mRNA	0.258	0.212	-0.158	0.673	1.2	0.897	1.59	0.255	1	lm.nb	Costimulatory Signaling, Immune Cell Adhesion and Migration	NM_008990.3:907
Trp53-mRNA	0.161	0.133	-0.0991	0.422	1.12	0.934	1.34	0.255	1	lm.nb	Apoptosis, Cell Proliferation, DNA Damage Repair, MAPK, Metabolic Stress, Notch Signaling, PI3K-Akt, Wnt Signaling	NM_011640.1:1835
Ero1l-mRNA	0.309	0.255	-0.191	0.809	1.24	0.876	1.75	0.256	1	lm.nb	Metabolic Stress	NM_015774.3:3870
Cmtm4-mRNA	0.217	0.181	-0.137	0.572	1.16	0.909	1.49	0.26	1	lm.nb	Costimulatory Signaling	NM_153582.5:2884
Gng4-mRNA	-0.448	0.373	-1.18	0.284	0.733	0.441	1.22	0.261	1	lm.nb	Cytokine and Chemokine Signaling, MAPK, PI3K-Akt	NM_010317.2:2034
Gzmb-mRNA	0.354	0.297	-0.227	0.936	1.28	0.854	1.91	0.263	1	lm.nb	Apoptosis, Cytotoxicity, Lymphoid Compartment, Notch Signaling	NM_013542.2:1020
H2-D1-mRNA	0.137	0.116	-0.0908	0.365	1.1	0.939	1.29	0.269	1	loglinear	Antigen Presentation, Immune Cell Adhesion and Migration, Interferon Signaling	NM_010380.3:1133
Cdh2-mRNA	0.378	0.321	-0.252	1.01	1.3	0.84	2.01	0.27	1	lm.nb	Immune Cell Adhesion and Migration	NM_007664.5:1240
Hells-mRNA	-0.209	0.179	-0.559	0.142	0.865	0.679	1.1	0.273	1	lm.nb	Epigenetic Regulation	NM_008234.3:974
Notch2-mRNA	-0.182	0.157	-0.491	0.126	0.881	0.712	1.09	0.276	1	lm.nb	Notch Signaling	NM_010928.1:5110
Tnfrsf25-mRNA	-0.35	0.303	-0.945	0.245	0.785	0.52	1.18	0.278	1	lm.nb	Costimulatory Signaling, Lymphoid Compartment, NF-kappaB Signaling	NM_033042.3:685
Pten-mRNA	0.327	0.284	-0.23	0.884	1.25	0.853	1.85	0.28	1	lm.nb	Autophagy, Costimulatory Signaling, Metabolic Stress, PI3K-Akt	NM_008960.2:7029
Fanca-mRNA	0.29	0.254	-0.207	0.788	1.22	0.866	1.73	0.282	1	lm.nb	DNA Damage Repair	NM_016925.3:208
Mfge8-mRNA	0.165	0.145	-0.119	0.449	1.12	0.921	1.37	0.284	1	lm.nb		NM_008594.2:1360
Nfam1-mRNA	0.125	0.112	-0.0934	0.344	1.09	0.937	1.27	0.29	1	loglinear	Myeloid Compartment	NM_028728.2:390
Kif2c-mRNA	-0.265	0.241	-0.738	0.207	0.832	0.6	1.15	0.3	1	lm.nb	Antigen Presentation, Cell Proliferation	NM_134471.4:525
S100a9-mRNA	0.334	0.303	-0.261	0.928	1.26	0.834	1.9	0.3	1	lm.nb	Myeloid Compartment	NM_009114.2:112
Stat3-mRNA	0.169	0.154	-0.134	0.471	1.12	0.912	1.39	0.302	1	lm.nb	Cytokine and Chemokine Signaling, Hypoxia, JAK-STAT Signaling, Metabolic Stress	NM_011486.4:2677
Rptor-mRNA	-0.181	0.167	-0.509	0.147	0.882	0.703	1.11	0.307	1	lm.nb	Autophagy, Metabolic Stress, PI3K-Akt	NM_028898.2:6548
Gbp2b-mRNA	0.226	0.211	-0.187	0.639	1.17	0.878	1.56	0.311	1	lm.nb	Interferon Signaling	NM_010259.2:1570
H2-Aa-mRNA	-0.157	0.146	-0.444	0.13	0.897	0.735	1.09	0.312	1	lm.nb	Antigen Presentation, Costimulatory Signaling, Immune Cell Adhesion and Migration, Interferon Signaling	NM_010378.2:450
Tnfrsf4-mRNA	-0.224	0.217	-0.65	0.202	0.856	0.637	1.15	0.33	1	lm.nb	NF-kappaB Signaling	NM_011659.2:320
Rbl2-mRNA	0.121	0.119	-0.112	0.354	1.09	0.926	1.28	0.333	1	loglinear	Cell Proliferation, PI3K-Akt, TGF-beta Signaling	NM_011250.4:1054
Pias4-mRNA	0.169	0.167	-0.157	0.496	1.12	0.897	1.41	0.336	1	lm.nb	Cell Proliferation, DNA Damage Repair, JAK-STAT Signaling	NM_021501.4:125
Cmtm6-mRNA	0.125	0.124	-0.118	0.367	1.09	0.922	1.29	0.339	1	loglinear	Costimulatory Signaling	NM_026036.3:1075
Zeb1-mRNA	0.209	0.211	-0.205	0.624	1.16	0.867	1.54	0.348	1	lm.nb		NM_011546.3:4125
Fcgr4-mRNA	0.168	0.171	-0.166	0.503	1.12	0.891	1.42	0.35	1	lm.nb		NM_144559.1:608
Brd3-mRNA	0.253	0.261	-0.259	0.765	1.19	0.836	1.7	0.358	1	lm.nb	Epigenetic Regulation	NM_001113573.1:2690
Plod2-mRNA	0.172	0.178	-0.177	0.52	1.13	0.885	1.43	0.36	1	lm.nb	Matrix Remodeling and Metastasis	NM_001142916.1:2925
Cebpb-mRNA	-0.218	0.239	-0.686	0.25	0.86	0.621	1.19	0.385	1	lm.nb	Metabolic Stress, Myeloid Compartment	NM_009883.4:343
Mlh1-mRNA	-0.152	0.166	-0.478	0.174	0.9	0.718	1.13	0.385	1	lm.nb	Cell Proliferation, DNA Damage Repair	NM_026810.2:2390
Shc2-mRNA	-0.437	0.481	-1.38	0.505	0.739	0.384	1.42	0.387	1	lm.nb	Cytokine and Chemokine Signaling, MAPK	NM_001024539.1:2716
Hk1-mRNA	0.148	0.163	-0.171	0.467	1.11	0.888	1.38	0.387	1	loglinear	Hypoxia, Metabolic Stress	NM_001146100.1:3676
Itpk1-mRNA	-0.119	0.133	-0.38	0.141	0.921	0.769	1.1	0.392	1	lm.nb	Angiogenesis	NM_172584.3:935
Il6ra-mRNA	0.181	0.204	-0.218	0.58	1.13	0.86	1.5	0.397	1	lm.nb	Cytokine and Chemokine Signaling, Hypoxia, JAK-STAT Signaling, PI3K-Akt	NM_010559.2:2825
Il15-mRNA	0.19	0.219	-0.24	0.619	1.14	0.847	1.54	0.409	1	lm.nb	Costimulatory Signaling, Cytokine and Chemokine Signaling, JAK-STAT Signaling	NM_008357.2:854
Pold1-mRNA	-0.169	0.195	-0.552	0.215	0.89	0.682	1.16	0.411	1	lm.nb	Cell Proliferation, DNA Damage Repair	NM_011131.3:2215
Nras-mRNA	-0.11	0.128	-0.362	0.141	0.926	0.778	1.1	0.411	1	lm.nb	Autophagy, Cytokine and Chemokine Signaling, MAPK, Metabolic Stress, PI3K-Akt	NM_010937.2:3665
Cxcr3-mRNA	0.247	0.299	-0.339	0.834	1.19	0.791	1.78	0.429	1	lm.nb	Cytokine and Chemokine Signaling, Lymphoid Compartment	NM_009910.2:1308
Icam2-mRNA	-0.147	0.179	-0.498	0.203	0.903	0.708	1.15	0.431	1	lm.nb	Immune Cell Adhesion and Migration, Matrix Remodeling and Metastasis	NM_010494.1:375
Tpm1-mRNA	0.0947	0.115	-0.132	0.321	1.07	0.913	1.25	0.433	1	loglinear	Angiogenesis	NM_024427.4:1163
Rad50-mRNA	0.145	0.177	-0.203	0.493	1.11	0.869	1.41	0.434	1	lm.nb	Cell Proliferation, DNA Damage Repair, Metabolic Stress	NM_009012.2:4165
Il1r2-mRNA	0.159	0.197	-0.227	0.544	1.12	0.855	1.46	0.44	1	lm.nb	Cytokine and Chemokine Signaling, MAPK	NM_010555.4:458
Mb21d1-mRNA	-0.128	0.159	-0.44	0.184	0.915	0.737	1.14	0.443	1	lm.nb		NM_173386.4:1068
Fpr1-mRNA	0.172	0.218	-0.256	0.6	1.13	0.837	1.52	0.451	1	lm.nb	Myeloid Compartment	NM_013521.2:750
Cd200r1-mRNA	0.166	0.211	-0.249	0.58	1.12	0.842	1.49	0.454	1	lm.nb	Immune Cell Adhesion and Migration, Myeloid Compartment	NM_021325.3:229
Rela-mRNA	0.0944	0.121	-0.142	0.331	1.07	0.906	1.26	0.454	1	loglinear	Costimulatory Signaling, Cytokine and Chemokine Signaling, Hypoxia, MAPK, Metabolic Stress, NF-kappaB Signaling, PI3K-Akt	NM_009045.4:2283
Cenpf-mRNA	-0.121	0.157	-0.43	0.188	0.92	0.742	1.14	0.462	1	lm.nb	Cell Proliferation	NM_001081363.2:9262
Ticam1-mRNA	0.169	0.222	-0.266	0.604	1.12	0.832	1.52	0.465	1	lm.nb	Apoptosis	NM_174989.4:2159
Akt1-mRNA	0.0866	0.116	-0.14	0.313	1.06	0.907	1.24	0.473	1	loglinear	Apoptosis, Autophagy, Costimulatory Signaling, Cytokine and Chemokine Signaling, Hypoxia, JAK-STAT Signaling, MAPK, Metabolic Stress, PI3K-Akt	NM_009652.3:326
Pdgfrb-mRNA	-0.267	0.366	-0.984	0.451	0.831	0.505	1.37	0.485	1	lm.nb	MAPK, Metabolic Stress, PI3K-Akt	NM_001146268.1:1435
Ifngr2-mRNA	0.0998	0.14	-0.174	0.373	1.07	0.887	1.3	0.493	1	lm.nb	Hypoxia, Interferon Signaling, JAK-STAT Signaling	NM_008338.3:797
Palmd-mRNA	0.204	0.307	-0.398	0.805	1.15	0.759	1.75	0.524	1	lm.nb		NM_023245.3:1000
Ptger4-mRNA	-0.0951	0.145	-0.379	0.189	0.936	0.769	1.14	0.529	1	lm.nb		NM_001136079.1:2605
Sell-mRNA	0.136	0.208	-0.272	0.544	1.1	0.828	1.46	0.53	1	lm.nb	Immune Cell Adhesion and Migration	XM_006496716.1:1035
TBK-mRNA	-0.081	0.126	-0.328	0.166	0.945	0.797	1.12	0.537	1	loglinear		NM_019786.4:440
Bmp2-mRNA	0.214	0.339	-0.451	0.878	1.16	0.732	1.84	0.544	1	lm.nb	Hedgehog Signaling, Matrix Remodeling and Metastasis, TGF-beta Signaling	NM_007553.2:2097
Fgf13-mRNA	0.188	0.303	-0.405	0.781	1.14	0.755	1.72	0.55	1	lm.nb	MAPK, PI3K-Akt	NM_010200.2:1674
Sox2-mRNA	-0.134	0.218	-0.561	0.293	0.911	0.678	1.23	0.553	1	lm.nb	Wnt Signaling	NM_011443.3:1400
Maml2-mRNA	0.11	0.179	-0.242	0.462	1.08	0.846	1.38	0.555	1	lm.nb	Notch Signaling	NM_001013813.3:4874
Ube2c-mRNA	-0.108	0.177	-0.456	0.239	0.928	0.729	1.18	0.555	1	lm.nb	Antigen Presentation, Cell Proliferation, Metabolic Stress	NM_026785.2:529
Slc1a5-mRNA	0.0912	0.151	-0.204	0.387	1.07	0.868	1.31	0.56	1	lm.nb	Metabolic Stress	NM_009201.2:2185
H2-Eb1-mRNA	0.1	0.172	-0.236	0.437	1.07	0.849	1.35	0.573	1	lm.nb	Antigen Presentation, Costimulatory Signaling, Immune Cell Adhesion and Migration, Interferon Signaling	NM_010382.2:935
Glud1-mRNA	0.0641	0.111	-0.153	0.281	1.05	0.899	1.22	0.577	1	lm.nb		NM_008133.4:2775
Nfkbie-mRNA	0.067	0.118	-0.165	0.299	1.05	0.892	1.23	0.585	1	lm.nb	NF-kappaB Signaling	NM_008690.3:1748
B2m-mRNA	0.0639	0.114	-0.159	0.287	1.05	0.895	1.22	0.589	1	lm.nb	Antigen Presentation, Interferon Signaling	NM_009735.3:177
Rrm2-mRNA	-0.116	0.209	-0.527	0.295	0.923	0.694	1.23	0.593	1	lm.nb	Cell Proliferation	NM_009104.2:1325
Snai1-mRNA	0.124	0.231	-0.328	0.577	1.09	0.797	1.49	0.603	1	lm.nb		NM_011427.2:910
Ppl-mRNA	-0.0764	0.142	-0.356	0.203	0.948	0.782	1.15	0.605	1	lm.nb	Matrix Remodeling and Metastasis	NM_008909.2:5706
PPM1A-mRNA	-0.1	0.188	-0.469	0.268	0.933	0.722	1.2	0.607	1	lm.nb		NM_008910.3:1569
Edn1-mRNA	-0.203	0.415	-1.02	0.61	0.869	0.495	1.53	0.637	1	lm.nb	Angiogenesis, Hypoxia	NM_010104.3:894
Tnfsf10-mRNA	-0.0879	0.181	-0.442	0.266	0.941	0.736	1.2	0.638	1	lm.nb	Apoptosis, Cytotoxicity	NM_009425.2:2055
Epm2aip1-mRNA	0.0897	0.189	-0.282	0.461	1.06	0.823	1.38	0.647	1	lm.nb		NM_175266.4:3112
Smad5-mRNA	-0.0599	0.128	-0.31	0.19	0.959	0.807	1.14	0.65	1	lm.nb	TGF-beta Signaling	NM_008541.2:2630
Nfkb1-mRNA	0.0734	0.162	-0.243	0.39	1.05	0.845	1.31	0.66	1	lm.nb	Costimulatory Signaling, Cytokine and Chemokine Signaling, Hypoxia, MAPK, Metabolic Stress, NF-kappaB Signaling, PI3K-Akt	NM_008689.2:3469
Tgfb3-mRNA	-0.158	0.351	-0.846	0.531	0.896	0.556	1.44	0.664	1	lm.nb	MAPK, Matrix Remodeling and Metastasis, TGF-beta Signaling	NM_009368.2:2410
Blm-mRNA	-0.138	0.31	-0.746	0.47	0.909	0.596	1.39	0.667	1	lm.nb	Apoptosis, Cell Proliferation, DNA Damage Repair	NM_001042527.2:264
Lgals9-mRNA	-0.0709	0.162	-0.388	0.246	0.952	0.764	1.19	0.672	1	lm.nb		NM_010708.1:355
Tlr3-mRNA	-0.0636	0.146	-0.349	0.222	0.957	0.785	1.17	0.672	1	lm.nb	Apoptosis	NM_126166.2:1165
Eif4ebp1-mRNA	-0.0482	0.113	-0.27	0.174	0.967	0.829	1.13	0.68	1	loglinear	Hypoxia, Metabolic Stress, PI3K-Akt	NM_007918.3:554
Atm-mRNA	0.0731	0.174	-0.269	0.415	1.05	0.83	1.33	0.685	1	lm.nb	Cell Proliferation, DNA Damage Repair, Metabolic Stress	NM_007499.1:7840
Myd88-mRNA	-0.0746	0.178	-0.424	0.275	0.95	0.745	1.21	0.685	1	lm.nb		NM_010851.2:1595
Pik3ca-mRNA	-0.0467	0.112	-0.266	0.173	0.968	0.831	1.13	0.687	1	loglinear	Autophagy, Costimulatory Signaling, Cytokine and Chemokine Signaling, Hypoxia, Immune Cell Adhesion and Migration, JAK-STAT Signaling, MAPK, Metabolic Stress, PI3K-Akt	NM_008839.2:3810
Il34-mRNA	-0.0577	0.139	-0.33	0.215	0.961	0.795	1.16	0.688	1	loglinear	Cytokine and Chemokine Signaling	NM_001135100.2:695
Cxcl15-mRNA	-0.133	0.321	-0.761	0.496	0.912	0.59	1.41	0.689	1	lm.nb	Cytokine and Chemokine Signaling	NM_011339.2:419
Gm5150-mRNA	0.0535	0.134	-0.21	0.317	1.04	0.865	1.25	0.7	1	loglinear	Myeloid Compartment	NM_001081687.1:366
Fadd-mRNA	0.0695	0.177	-0.278	0.417	1.05	0.825	1.33	0.704	1	loglinear	Apoptosis	NM_010175.5:2641
Arg1-mRNA	0.472	1.28	-2.03	2.98	1.39	0.244	7.88	0.721	1	lm.nb	Myeloid Compartment	NM_007482.3:1020
Ido1-mRNA	-0.14	0.383	-0.891	0.61	0.907	0.539	1.53	0.723	1	lm.nb	Lymphoid Compartment	NM_008324.2:827
Lilra5-mRNA	0.0451	0.124	-0.198	0.288	1.03	0.872	1.22	0.725	1	lm.nb	Myeloid Compartment	NM_001081239.2:994
Irf9-mRNA	0.0663	0.186	-0.298	0.431	1.05	0.813	1.35	0.729	1	lm.nb	Cytotoxicity, Interferon Signaling, JAK-STAT Signaling, Lymphoid Compartment	NM_008394.2:1405
Relb-mRNA	0.0607	0.172	-0.277	0.399	1.04	0.825	1.32	0.733	1	lm.nb	MAPK, NF-kappaB Signaling	NM_009046.2:2013
Cd74-mRNA	0.0827	0.237	-0.381	0.547	1.06	0.768	1.46	0.735	1	lm.nb	Antigen Presentation	NM_001042605.1:391
Cdk2-mRNA	-0.0529	0.154	-0.356	0.25	0.964	0.782	1.19	0.74	1	loglinear	Cell Proliferation, DNA Damage Repair, Metabolic Stress, PI3K-Akt	NM_016756.4:1112
Twf1-mRNA	-0.0365	0.109	-0.25	0.177	0.975	0.841	1.13	0.746	1	lm.nb		NM_008971.4:1368
Ccne1-mRNA	0.0495	0.152	-0.248	0.347	1.03	0.842	1.27	0.752	1	lm.nb	Angiogenesis, Cell Proliferation, Metabolic Stress, PI3K-Akt	NM_007633.2:885
Cd36-mRNA	0.0389	0.125	-0.205	0.283	1.03	0.867	1.22	0.762	1	lm.nb	Antigen Presentation, Matrix Remodeling and Metastasis	NM_007643.3:1520
Irf5-mRNA	0.0311	0.107	-0.178	0.24	1.02	0.884	1.18	0.778	1	loglinear	Interferon Signaling	NM_001252382.1:2085
Slc2a1-mRNA	0.0741	0.256	-0.427	0.576	1.05	0.744	1.49	0.779	1	lm.nb	Hypoxia, Metabolic Stress	NM_011400.3:2075
Smap1-mRNA	0.0312	0.113	-0.19	0.252	1.02	0.877	1.19	0.788	1	loglinear		NM_028534.3:929
Cd44-mRNA	-0.0917	0.332	-0.743	0.559	0.938	0.598	1.47	0.789	1	lm.nb	Costimulatory Signaling, Interferon Signaling, Matrix Remodeling and Metastasis	NM_009851.2:112
Socs1-mRNA	0.0532	0.195	-0.328	0.434	1.04	0.797	1.35	0.791	1	lm.nb	Antigen Presentation, Interferon Signaling, JAK-STAT Signaling	NM_009896.2:751
Aldoa-mRNA	-0.0412	0.154	-0.343	0.26	0.972	0.789	1.2	0.795	1	lm.nb	Hypoxia	NM_001177307.1:1346
Ncr1-mRNA	-0.0743	0.284	-0.632	0.483	0.95	0.645	1.4	0.8	1	lm.nb		NM_010746.3:995
Tnfsf8-mRNA	0.0825	0.335	-0.574	0.739	1.06	0.672	1.67	0.811	1	lm.nb		NM_009403.3:704
Tap1-mRNA	-0.0344	0.144	-0.316	0.247	0.976	0.803	1.19	0.816	1	lm.nb	Antigen Presentation	NM_001161730.1:1865
Pik3r1-mRNA	0.0333	0.143	-0.248	0.314	1.02	0.842	1.24	0.821	1	lm.nb	Autophagy, Costimulatory Signaling, Cytokine and Chemokine Signaling, Hypoxia, Immune Cell Adhesion and Migration, JAK-STAT Signaling, MAPK, Metabolic Stress, PI3K-Akt	NM_001077495.1:5725
Spry4-mRNA	-0.0503	0.218	-0.477	0.376	0.966	0.719	1.3	0.822	1	lm.nb	Cytotoxicity	NM_011898.2:585
Srp54a-mRNA	0.042	0.186	-0.323	0.407	1.03	0.799	1.33	0.827	1	lm.nb		NM_011899.4:3278
Tnfrsf1a-mRNA	0.0405	0.183	-0.319	0.4	1.03	0.802	1.32	0.83	1	lm.nb	MAPK, NF-kappaB Signaling	NM_011609.2:615
Mtor-mRNA	0.0382	0.185	-0.324	0.4	1.03	0.799	1.32	0.841	1	lm.nb	Autophagy, Costimulatory Signaling, Hypoxia, JAK-STAT Signaling, Metabolic Stress, PI3K-Akt	NM_020009.2:7745
Irf8-mRNA	-0.0296	0.145	-0.313	0.254	0.98	0.805	1.19	0.842	1	lm.nb	Antigen Presentation, Interferon Signaling	NM_008320.3:2274
Wnt7b-mRNA	0.0526	0.258	-0.452	0.557	1.04	0.731	1.47	0.843	1	lm.nb	Hedgehog Signaling, Wnt Signaling	NM_009528.2:1782
H2-T23-mRNA	0.028	0.15	-0.265	0.321	1.02	0.832	1.25	0.856	1	lm.nb	Antigen Presentation, Immune Cell Adhesion and Migration, Interferon Signaling	NM_010398.3:462
Il2ra-mRNA	0.0457	0.246	-0.436	0.527	1.03	0.739	1.44	0.856	1	lm.nb	Costimulatory Signaling, Cytokine and Chemokine Signaling, JAK-STAT Signaling, PI3K-Akt	NM_008367.2:325
Irf2-mRNA	0.0305	0.166	-0.295	0.356	1.02	0.815	1.28	0.858	1	lm.nb	Interferon Signaling	NM_008391.4:1900
Vhl-mRNA	-0.0383	0.214	-0.458	0.381	0.974	0.728	1.3	0.862	1	lm.nb	Antigen Presentation, Hypoxia, Metabolic Stress	NM_009507.3:820
Thbd-mRNA	0.0443	0.249	-0.444	0.533	1.03	0.735	1.45	0.863	1	lm.nb	Antigen Presentation	NM_009378.3:2845
Prkacb-mRNA	0.0292	0.165	-0.293	0.352	1.02	0.816	1.28	0.863	1	lm.nb	Autophagy, Cytokine and Chemokine Signaling, Hedgehog Signaling, MAPK, Wnt Signaling	NM_011100.3:3754
Chuk-mRNA	0.0293	0.168	-0.3	0.358	1.02	0.812	1.28	0.865	1	lm.nb	Costimulatory Signaling, Cytokine and Chemokine Signaling, MAPK, NF-kappaB Signaling, PI3K-Akt	NM_001162410.1:2240
P4ha1-mRNA	-0.0202	0.117	-0.25	0.21	0.986	0.841	1.16	0.868	1	lm.nb		NM_011030.1:1675
Il16-mRNA	-0.0158	0.0938	-0.2	0.168	0.989	0.871	1.12	0.87	1	loglinear	Cytokine and Chemokine Signaling	NM_010551.3:3105
Bcl6b-mRNA	-0.0564	0.335	-0.713	0.6	0.962	0.61	1.52	0.87	1	lm.nb	Apoptosis	NM_007528.2:2360
Map3k5-mRNA	0.0182	0.116	-0.209	0.246	1.01	0.865	1.19	0.879	1	lm.nb	MAPK, Metabolic Stress	NM_008580.4:4565
Axl-mRNA	0.029	0.204	-0.371	0.429	1.02	0.773	1.35	0.89	1	lm.nb		NM_009465.3:3820
Thbs1-mRNA	0.03	0.213	-0.387	0.447	1.02	0.765	1.36	0.891	1	lm.nb	Angiogenesis, Matrix Remodeling and Metastasis, PI3K-Akt, TGF-beta Signaling	NM_011580.4:20
Mre11a-mRNA	-0.0238	0.195	-0.407	0.359	0.984	0.754	1.28	0.905	1	lm.nb		NM_018736.2:2376
Ptcd2-mRNA	0.015	0.13	-0.24	0.27	1.01	0.847	1.21	0.911	1	lm.nb		NM_026873.2:1535
Clec7a-mRNA	0.0288	0.252	-0.465	0.523	1.02	0.724	1.44	0.912	1	lm.nb	Immune Cell Adhesion and Migration, Myeloid Compartment	NM_020008.2:1008
Ifi35-mRNA	-0.0169	0.171	-0.352	0.318	0.988	0.783	1.25	0.924	1	lm.nb	Cytotoxicity, Interferon Signaling	NM_027320.4:820
Fcgr2b-mRNA	0.0137	0.15	-0.28	0.307	1.01	0.824	1.24	0.929	1	lm.nb		NM_001077189.1:1225
ULK-mRNA	0.0115	0.144	-0.27	0.293	1.01	0.829	1.23	0.938	1	lm.nb		NM_009469.3:4050
Ccnd3-mRNA	0.0078	0.111	-0.21	0.226	1.01	0.864	1.17	0.946	1	loglinear	Cell Proliferation, JAK-STAT Signaling, PI3K-Akt, Wnt Signaling	NM_007632.2:1311
H2-Ab1-mRNA	0.00619	0.116	-0.22	0.233	1	0.858	1.17	0.958	1	lm.nb	Antigen Presentation, Costimulatory Signaling, Immune Cell Adhesion and Migration, Interferon Signaling	NM_207105.3:175
Hdc-mRNA	-0.0095	0.238	-0.476	0.457	0.993	0.719	1.37	0.969	1	lm.nb		NM_008230.6:2135
Rictor-mRNA	-0.00539	0.139	-0.277	0.267	0.996	0.825	1.2	0.97	1	loglinear	Costimulatory Signaling, Metabolic Stress	NM_030168.3:5635
Trim21-mRNA	0.00534	0.166	-0.32	0.331	1	0.801	1.26	0.975	1	lm.nb	Antigen Presentation, Interferon Signaling	NM_001082552.1:112
Slc7a5-mRNA	-0.00331	0.164	-0.325	0.318	0.998	0.798	1.25	0.984	1	lm.nb	Metabolic Stress	NM_011404.3:2867
Eif2b4-mRNA	0.00506	0.254	-0.493	0.503	1	0.71	1.42	0.985	1	lm.nb		NM_010122.2:141
Rps6kb1-mRNA	0.00318	0.163	-0.315	0.322	1	0.804	1.25	0.985	1	lm.nb	Autophagy, Hypoxia, Metabolic Stress, PI3K-Akt, TGF-beta Signaling	NM_001114334.1:2504
Cep55-mRNA	0.00368	0.258	-0.501	0.509	1	0.706	1.42	0.989	1	lm.nb	Cell Proliferation	NM_028760.1:1870
Tnfsf13-mRNA	1.02E-15	0.186	-0.364	0.364	1	0.777	1.29	1	1	lm.nb	NF-kappaB Signaling	NM_023517.2:177
